# Supplementary material for: Causal associations between sleep traits and brain structure: a bidirectional Mendelian randomization study
Source: Behav Brain Funct. 2023 Oct 2;19:17. doi: 10.1186/s12993-023-00220-z (PMC10544625; doi:10.1186/s12993-023-00220-z)
Supplement: Supplementary file 1 — Additional file 1: Table S1. Information of instrumental variables for all exposure-outcome pairs in forward Mendelian randomization analyses. Table S2. Information of instrumental variables for all exposure-outcome pairs in reverse Mendelian randomization analyses. Table S3. Forward Mendelian randomization analysis results. Table S4. Forward Mendelian randomization analysis results after removing the overlapping single nucleotide polymorphisms between exposure phenotypes. Table S5. Reverse Mendelian randomization analysis results. Table S6. Reverse Mendelian randomization analysis results after removing the overlapping single nucleotide polymorphisms between exposure phenotypes. Table S7. Descriptions of study cohorts participating in the genome-wide association studies meta-analysis to identify genetic variants associated with human cortical structure. Table S8. Descriptions of study cohorts participating in the genome-wide association studies meta-analysis to identify genetic variants associated with human subcortical brain structures. Table S9. Descriptions of study cohorts participating in the genome-wide association studies meta-analysis to identify genetic variants associated with longitudinal changes in brain structure across the lifespan. [file 12993_2023_220_MOESM1_ESM.xlsx]

## Sheet: Index
Supplementary tables
Table	Contents
Table S1	Information of instrumental variables for all exposure-outcome pairs in forward Mendelian randomization analyses.
Table S2	Information of instrumental variables for all exposure-outcome pairs in reverse Mendelian randomization analyses.
Table S3	Forward Mendelian randomization analysis results.
Table S4	Forward Mendelian randomization analysis results after removing the overlapping single nucleotide polymorphisms between exposure phenotypes.
Table S5	Reverse Mendelian randomization analysis results.
Table S6	Reverse Mendelian randomization analysis results after removing the overlapping single nucleotide polymorphisms between exposure phenotypes.
Table S7	Descriptions of study cohorts participating in the genome-wide association studies meta-analysis to identify genetic variants associated with human cortical structure
Table S8	Descriptions of study cohorts participating in the genome-wide association studies meta-analysis to identify genetic variants associated with human subcortical brain structures
Table S9	Descriptions of study cohorts participating in the genome-wide association studies meta-analysis to identify genetic variants associated with longitudinal changes in brain structure across the lifespan

## Sheet: Table S1
Table S1. Information of instrumental variables for all exposure-outcome pairs in forward Mendelian randomization analyses.
Exposure	Outcome	No. of instrumental variables	F-statistic	Instrumental variables (outliers are not included)
Insomnia level	SA of global cortex	7	44.21	rs11693221,rs1456193,rs4884332,rs55683518,rs6561715,rs77217059,rs9576155
Insomnia level	SA of bankssts	7	44.21	rs11693221,rs1456193,rs4884332,rs55683518,rs6561715,rs77217059,rs9576155
Insomnia level	SA of caudal anterior cingulate	7	44.21	rs11693221,rs1456193,rs4884332,rs55683518,rs6561715,rs77217059,rs9576155
Insomnia level	SA of caudal middle frontal	7	44.21	rs11693221,rs1456193,rs4884332,rs55683518,rs6561715,rs77217059,rs9576155
Insomnia level	SA of cuneus	7	44.21	rs11693221,rs1456193,rs4884332,rs55683518,rs6561715,rs77217059,rs9576155
Insomnia level	SA of entorhinal	7	44.21	rs11693221,rs1456193,rs4884332,rs55683518,rs6561715,rs77217059,rs9576155
Insomnia level	SA of frontal pole	7	44.21	rs11693221,rs1456193,rs4884332,rs55683518,rs6561715,rs77217059,rs9576155
Insomnia level	SA of fusiform	7	44.21	rs11693221,rs1456193,rs4884332,rs55683518,rs6561715,rs77217059,rs9576155
Insomnia level	SA of inferior parietal	6	35.3927	rs1456193,rs4884332,rs55683518,rs6561715,rs77217059,rs9576155
Insomnia level	SA of inferior temporal	7	44.21	rs11693221,rs1456193,rs4884332,rs55683518,rs6561715,rs77217059,rs9576155
Insomnia level	SA of insula	7	44.21	rs11693221,rs1456193,rs4884332,rs55683518,rs6561715,rs77217059,rs9576155
Insomnia level	SA of isthmus cingulate	7	44.21	rs11693221,rs1456193,rs4884332,rs55683518,rs6561715,rs77217059,rs9576155
Insomnia level	SA of lateral occipital	7	44.21	rs11693221,rs1456193,rs4884332,rs55683518,rs6561715,rs77217059,rs9576155
Insomnia level	SA of lateral orbitofrontal	7	44.21	rs11693221,rs1456193,rs4884332,rs55683518,rs6561715,rs77217059,rs9576155
Insomnia level	SA of lingual	7	44.21	rs11693221,rs1456193,rs4884332,rs55683518,rs6561715,rs77217059,rs9576155
Insomnia level	SA of medial orbitofrontal	7	44.21	rs11693221,rs1456193,rs4884332,rs55683518,rs6561715,rs77217059,rs9576155
Insomnia level	SA of middle temporal	7	44.21	rs11693221,rs1456193,rs4884332,rs55683518,rs6561715,rs77217059,rs9576155
Insomnia level	SA of paracentral	7	44.21	rs11693221,rs1456193,rs4884332,rs55683518,rs6561715,rs77217059,rs9576155
Insomnia level	SA of parahippocampal	7	44.21	rs11693221,rs1456193,rs4884332,rs55683518,rs6561715,rs77217059,rs9576155
Insomnia level	SA of pars opercularis	7	44.21	rs11693221,rs1456193,rs4884332,rs55683518,rs6561715,rs77217059,rs9576155
Insomnia level	SA of pars orbitalis	7	44.21	rs11693221,rs1456193,rs4884332,rs55683518,rs6561715,rs77217059,rs9576155
Insomnia level	SA of pars triangularis	7	44.21	rs11693221,rs1456193,rs4884332,rs55683518,rs6561715,rs77217059,rs9576155
Insomnia level	SA of pericalcarine	6	43.2127	rs11693221,rs1456193,rs4884332,rs55683518,rs77217059,rs9576155
Insomnia level	SA of postcentral	7	44.21	rs11693221,rs1456193,rs4884332,rs55683518,rs6561715,rs77217059,rs9576155
Insomnia level	SA of posterior cingulate	7	44.21	rs11693221,rs1456193,rs4884332,rs55683518,rs6561715,rs77217059,rs9576155
Insomnia level	SA of precentral	5	48.9838	rs11693221,rs1456193,rs4884332,rs6561715,rs9576155
Insomnia level	SA of precuneus	7	44.21	rs11693221,rs1456193,rs4884332,rs55683518,rs6561715,rs77217059,rs9576155
Insomnia level	SA of rostral anterior cingulate	7	44.21	rs11693221,rs1456193,rs4884332,rs55683518,rs6561715,rs77217059,rs9576155
Insomnia level	SA of rostral middle frontal	6	45.9581	rs11693221,rs1456193,rs4884332,rs55683518,rs6561715,rs9576155
Insomnia level	SA of superior frontal	7	44.21	rs11693221,rs1456193,rs4884332,rs55683518,rs6561715,rs77217059,rs9576155
Insomnia level	SA of superior parietal	7	44.21	rs11693221,rs1456193,rs4884332,rs55683518,rs6561715,rs77217059,rs9576155
Insomnia level	SA of superior temporal	7	44.21	rs11693221,rs1456193,rs4884332,rs55683518,rs6561715,rs77217059,rs9576155
Insomnia level	SA of supramarginal	7	44.21	rs11693221,rs1456193,rs4884332,rs55683518,rs6561715,rs77217059,rs9576155
Insomnia level	SA of temporal pole	7	44.21	rs11693221,rs1456193,rs4884332,rs55683518,rs6561715,rs77217059,rs9576155
Insomnia level	SA of transverse temporal	7	44.21	rs11693221,rs1456193,rs4884332,rs55683518,rs6561715,rs77217059,rs9576155
Insomnia level	TH of global cortex	7	44.21	rs11693221,rs1456193,rs4884332,rs55683518,rs6561715,rs77217059,rs9576155
Insomnia level	TH of bankssts	7	44.21	rs11693221,rs1456193,rs4884332,rs55683518,rs6561715,rs77217059,rs9576155
Insomnia level	TH of caudal anterior cingulate	7	44.21	rs11693221,rs1456193,rs4884332,rs55683518,rs6561715,rs77217059,rs9576155
Insomnia level	TH of caudal middle frontal	7	44.21	rs11693221,rs1456193,rs4884332,rs55683518,rs6561715,rs77217059,rs9576155
Insomnia level	TH of cuneus	7	44.21	rs11693221,rs1456193,rs4884332,rs55683518,rs6561715,rs77217059,rs9576155
Insomnia level	TH of entorhinal	7	44.21	rs11693221,rs1456193,rs4884332,rs55683518,rs6561715,rs77217059,rs9576155
Insomnia level	TH of frontal pole	7	44.21	rs11693221,rs1456193,rs4884332,rs55683518,rs6561715,rs77217059,rs9576155
Insomnia level	TH of fusiform	7	44.21	rs11693221,rs1456193,rs4884332,rs55683518,rs6561715,rs77217059,rs9576155
Insomnia level	TH of inferior parietal	7	44.21	rs11693221,rs1456193,rs4884332,rs55683518,rs6561715,rs77217059,rs9576155
Insomnia level	TH of inferior temporal	7	44.21	rs11693221,rs1456193,rs4884332,rs55683518,rs6561715,rs77217059,rs9576155
Insomnia level	TH of insula	7	44.21	rs11693221,rs1456193,rs4884332,rs55683518,rs6561715,rs77217059,rs9576155
Insomnia level	TH of isthmus cingulate	7	44.21	rs11693221,rs1456193,rs4884332,rs55683518,rs6561715,rs77217059,rs9576155
Insomnia level	TH of lateral occipital	5	48.9925	rs11693221,rs1456193,rs6561715,rs77217059,rs9576155
Insomnia level	TH of lateral orbitofrontal	7	44.21	rs11693221,rs1456193,rs4884332,rs55683518,rs6561715,rs77217059,rs9576155
Insomnia level	TH of lingual	7	44.21	rs11693221,rs1456193,rs4884332,rs55683518,rs6561715,rs77217059,rs9576155
Insomnia level	TH of medial orbitofrontal	7	44.21	rs11693221,rs1456193,rs4884332,rs55683518,rs6561715,rs77217059,rs9576155
Insomnia level	TH of middle temporal	7	44.21	rs11693221,rs1456193,rs4884332,rs55683518,rs6561715,rs77217059,rs9576155
Insomnia level	TH of paracentral	7	44.21	rs11693221,rs1456193,rs4884332,rs55683518,rs6561715,rs77217059,rs9576155
Insomnia level	TH of parahippocampal	7	44.21	rs11693221,rs1456193,rs4884332,rs55683518,rs6561715,rs77217059,rs9576155
Insomnia level	TH of pars opercularis	7	44.21	rs11693221,rs1456193,rs4884332,rs55683518,rs6561715,rs77217059,rs9576155
Insomnia level	TH of pars orbitalis	7	44.21	rs11693221,rs1456193,rs4884332,rs55683518,rs6561715,rs77217059,rs9576155
Insomnia level	TH of pars triangularis	5	45.1126	rs11693221,rs1456193,rs4884332,rs55683518,rs9576155
Insomnia level	TH of pericalcarine	7	44.21	rs11693221,rs1456193,rs4884332,rs55683518,rs6561715,rs77217059,rs9576155
Insomnia level	TH of postcentral	7	44.21	rs11693221,rs1456193,rs4884332,rs55683518,rs6561715,rs77217059,rs9576155
Insomnia level	TH of posterior cingulate	7	44.21	rs11693221,rs1456193,rs4884332,rs55683518,rs6561715,rs77217059,rs9576155
Insomnia level	TH of precentral	7	44.21	rs11693221,rs1456193,rs4884332,rs55683518,rs6561715,rs77217059,rs9576155
Insomnia level	TH of precuneus	7	44.21	rs11693221,rs1456193,rs4884332,rs55683518,rs6561715,rs77217059,rs9576155
Insomnia level	TH of rostral anterior cingulate	7	44.21	rs11693221,rs1456193,rs4884332,rs55683518,rs6561715,rs77217059,rs9576155
Insomnia level	TH of rostral middle frontal	7	44.21	rs11693221,rs1456193,rs4884332,rs55683518,rs6561715,rs77217059,rs9576155
Insomnia level	TH of superior frontal	7	44.21	rs11693221,rs1456193,rs4884332,rs55683518,rs6561715,rs77217059,rs9576155
Insomnia level	TH of superior parietal	7	44.21	rs11693221,rs1456193,rs4884332,rs55683518,rs6561715,rs77217059,rs9576155
Insomnia level	TH of superior temporal	7	44.21	rs11693221,rs1456193,rs4884332,rs55683518,rs6561715,rs77217059,rs9576155
Insomnia level	TH of supramarginal	7	44.21	rs11693221,rs1456193,rs4884332,rs55683518,rs6561715,rs77217059,rs9576155
Insomnia level	TH of temporal pole	7	44.21	rs11693221,rs1456193,rs4884332,rs55683518,rs6561715,rs77217059,rs9576155
Insomnia level	TH of transverse temporal	7	44.21	rs11693221,rs1456193,rs4884332,rs55683518,rs6561715,rs77217059,rs9576155
Insomnia level	Volume of nucleus accumbens	6	43.2127	rs11693221,rs1456193,rs4884332,rs55683518,rs77217059,rs9576155
Insomnia level	Volume of amygdala	6	43.2127	rs11693221,rs1456193,rs4884332,rs55683518,rs77217059,rs9576155
Insomnia level	Volume of caudate	6	43.2127	rs11693221,rs1456193,rs4884332,rs55683518,rs77217059,rs9576155
Insomnia level	Volume of hippocampus	6	43.2127	rs11693221,rs1456193,rs4884332,rs55683518,rs77217059,rs9576155
Insomnia level	Volume of pallidum	6	43.2127	rs11693221,rs1456193,rs4884332,rs55683518,rs77217059,rs9576155
Insomnia level	Volume of putamen	6	43.2127	rs11693221,rs1456193,rs4884332,rs55683518,rs77217059,rs9576155
Insomnia level	Volume of thalamus	6	43.2127	rs11693221,rs1456193,rs4884332,rs55683518,rs77217059,rs9576155
Insomnia level	Longitudinal changes of accumbens volume	6	35.3927	rs1456193,rs4884332,rs55683518,rs6561715,rs77217059,rs9576155
Insomnia level	Longitudinal changes of amygdala volume	6	35.3927	rs1456193,rs4884332,rs55683518,rs6561715,rs77217059,rs9576155
Insomnia level	Longitudinal changes of caudate volume	6	35.3927	rs1456193,rs4884332,rs55683518,rs6561715,rs77217059,rs9576155
Insomnia level	Longitudinal changes of cerebellum cortex volume	6	35.3927	rs1456193,rs4884332,rs55683518,rs6561715,rs77217059,rs9576155
Insomnia level	Longitudinal changes of cerebellum white matter volume	6	35.3927	rs1456193,rs4884332,rs55683518,rs6561715,rs77217059,rs9576155
Insomnia level	Longitudinal changes of cerebral white matter volume	6	35.3927	rs1456193,rs4884332,rs55683518,rs6561715,rs77217059,rs9576155
Insomnia level	Longitudinal changes of cortical cortex	6	35.3927	rs1456193,rs4884332,rs55683518,rs6561715,rs77217059,rs9576155
Insomnia level	Longitudinal changes of hippocampus volume	6	35.3927	rs1456193,rs4884332,rs55683518,rs6561715,rs77217059,rs9576155
Insomnia level	Longitudinal changes of lateral ventricles volume	6	35.3927	rs1456193,rs4884332,rs55683518,rs6561715,rs77217059,rs9576155
Insomnia level	Longitudinal changes of mean cortical thickness	6	35.3927	rs1456193,rs4884332,rs55683518,rs6561715,rs77217059,rs9576155
Insomnia level	Longitudinal changes of pallidum volume	6	35.3927	rs1456193,rs4884332,rs55683518,rs6561715,rs77217059,rs9576155
Insomnia level	Longitudinal changes of putamen volume	6	35.3927	rs1456193,rs4884332,rs55683518,rs6561715,rs77217059,rs9576155
Insomnia level	Longitudinal changes of cortical surface area	5	36.1475	rs4884332,rs55683518,rs6561715,rs77217059,rs9576155
Insomnia level	Longitudinal changes of thalamus volume	6	35.3927	rs1456193,rs4884332,rs55683518,rs6561715,rs77217059,rs9576155
Insomnia level	Longitudinal changes of total brain volume	6	35.3927	rs1456193,rs4884332,rs55683518,rs6561715,rs77217059,rs9576155
Sleep duration	SA of global cortex	55	39.7038	rs10173260,rs10761674,rs1079727,rs10973207,rs11039544,rs11190970,rs112230981,rs113113059,rs11567976,rs11614986,rs11621908,rs11643715,rs11885663,rs12611523,rs1263056,rs12791153,rs151014368,rs1517572,rs1553132,rs17427571,rs174560,rs180769,rs1939455,rs205024,rs2072727,rs2079070,rs2231265,rs3095508,rs34354917,rs35531607,rs365663,rs374153,rs3751046,rs4538155,rs460692,rs4767550,rs55658675,rs56372231,rs…
Sleep duration	SA of bankssts	55	39.7038	rs10173260,rs10761674,rs1079727,rs10973207,rs11039544,rs11190970,rs112230981,rs113113059,rs11567976,rs11614986,rs11621908,rs11643715,rs11885663,rs12611523,rs1263056,rs12791153,rs151014368,rs1517572,rs1553132,rs17427571,rs174560,rs180769,rs1939455,rs205024,rs2072727,rs2079070,rs2231265,rs3095508,rs34354917,rs35531607,rs365663,rs374153,rs3751046,rs4538155,rs460692,rs4767550,rs55658675,rs56372231,rs…
Sleep duration	SA of caudal anterior cingulate	55	39.7038	rs10173260,rs10761674,rs1079727,rs10973207,rs11039544,rs11190970,rs112230981,rs113113059,rs11567976,rs11614986,rs11621908,rs11643715,rs11885663,rs12611523,rs1263056,rs12791153,rs151014368,rs1517572,rs1553132,rs17427571,rs174560,rs180769,rs1939455,rs205024,rs2072727,rs2079070,rs2231265,rs3095508,rs34354917,rs35531607,rs365663,rs374153,rs3751046,rs4538155,rs460692,rs4767550,rs55658675,rs56372231,rs…
Sleep duration	SA of caudal middle frontal	55	39.7038	rs10173260,rs10761674,rs1079727,rs10973207,rs11039544,rs11190970,rs112230981,rs113113059,rs11567976,rs11614986,rs11621908,rs11643715,rs11885663,rs12611523,rs1263056,rs12791153,rs151014368,rs1517572,rs1553132,rs17427571,rs174560,rs180769,rs1939455,rs205024,rs2072727,rs2079070,rs2231265,rs3095508,rs34354917,rs35531607,rs365663,rs374153,rs3751046,rs4538155,rs460692,rs4767550,rs55658675,rs56372231,rs…
Sleep duration	SA of cuneus	55	39.7038	rs10173260,rs10761674,rs1079727,rs10973207,rs11039544,rs11190970,rs112230981,rs113113059,rs11567976,rs11614986,rs11621908,rs11643715,rs11885663,rs12611523,rs1263056,rs12791153,rs151014368,rs1517572,rs1553132,rs17427571,rs174560,rs180769,rs1939455,rs205024,rs2072727,rs2079070,rs2231265,rs3095508,rs34354917,rs35531607,rs365663,rs374153,rs3751046,rs4538155,rs460692,rs4767550,rs55658675,rs56372231,rs…
Sleep duration	SA of entorhinal	55	39.7038	rs10173260,rs10761674,rs1079727,rs10973207,rs11039544,rs11190970,rs112230981,rs113113059,rs11567976,rs11614986,rs11621908,rs11643715,rs11885663,rs12611523,rs1263056,rs12791153,rs151014368,rs1517572,rs1553132,rs17427571,rs174560,rs180769,rs1939455,rs205024,rs2072727,rs2079070,rs2231265,rs3095508,rs34354917,rs35531607,rs365663,rs374153,rs3751046,rs4538155,rs460692,rs4767550,rs55658675,rs56372231,rs…
Sleep duration	SA of frontal pole	55	39.7038	rs10173260,rs10761674,rs1079727,rs10973207,rs11039544,rs11190970,rs112230981,rs113113059,rs11567976,rs11614986,rs11621908,rs11643715,rs11885663,rs12611523,rs1263056,rs12791153,rs151014368,rs1517572,rs1553132,rs17427571,rs174560,rs180769,rs1939455,rs205024,rs2072727,rs2079070,rs2231265,rs3095508,rs34354917,rs35531607,rs365663,rs374153,rs3751046,rs4538155,rs460692,rs4767550,rs55658675,rs56372231,rs…
Sleep duration	SA of fusiform	55	39.7038	rs10173260,rs10761674,rs1079727,rs10973207,rs11039544,rs11190970,rs112230981,rs113113059,rs11567976,rs11614986,rs11621908,rs11643715,rs11885663,rs12611523,rs1263056,rs12791153,rs151014368,rs1517572,rs1553132,rs17427571,rs174560,rs180769,rs1939455,rs205024,rs2072727,rs2079070,rs2231265,rs3095508,rs34354917,rs35531607,rs365663,rs374153,rs3751046,rs4538155,rs460692,rs4767550,rs55658675,rs56372231,rs…
Sleep duration	SA of inferior parietal	55	39.7038	rs10173260,rs10761674,rs1079727,rs10973207,rs11039544,rs11190970,rs112230981,rs113113059,rs11567976,rs11614986,rs11621908,rs11643715,rs11885663,rs12611523,rs1263056,rs12791153,rs151014368,rs1517572,rs1553132,rs17427571,rs174560,rs180769,rs1939455,rs205024,rs2072727,rs2079070,rs2231265,rs3095508,rs34354917,rs35531607,rs365663,rs374153,rs3751046,rs4538155,rs460692,rs4767550,rs55658675,rs56372231,rs…
Sleep duration	SA of inferior temporal	55	39.7038	rs10173260,rs10761674,rs1079727,rs10973207,rs11039544,rs11190970,rs112230981,rs113113059,rs11567976,rs11614986,rs11621908,rs11643715,rs11885663,rs12611523,rs1263056,rs12791153,rs151014368,rs1517572,rs1553132,rs17427571,rs174560,rs180769,rs1939455,rs205024,rs2072727,rs2079070,rs2231265,rs3095508,rs34354917,rs35531607,rs365663,rs374153,rs3751046,rs4538155,rs460692,rs4767550,rs55658675,rs56372231,rs…
Sleep duration	SA of insula	55	39.7038	rs10173260,rs10761674,rs1079727,rs10973207,rs11039544,rs11190970,rs112230981,rs113113059,rs11567976,rs11614986,rs11621908,rs11643715,rs11885663,rs12611523,rs1263056,rs12791153,rs151014368,rs1517572,rs1553132,rs17427571,rs174560,rs180769,rs1939455,rs205024,rs2072727,rs2079070,rs2231265,rs3095508,rs34354917,rs35531607,rs365663,rs374153,rs3751046,rs4538155,rs460692,rs4767550,rs55658675,rs56372231,rs…
Sleep duration	SA of isthmus cingulate	55	39.7038	rs10173260,rs10761674,rs1079727,rs10973207,rs11039544,rs11190970,rs112230981,rs113113059,rs11567976,rs11614986,rs11621908,rs11643715,rs11885663,rs12611523,rs1263056,rs12791153,rs151014368,rs1517572,rs1553132,rs17427571,rs174560,rs180769,rs1939455,rs205024,rs2072727,rs2079070,rs2231265,rs3095508,rs34354917,rs35531607,rs365663,rs374153,rs3751046,rs4538155,rs460692,rs4767550,rs55658675,rs56372231,rs…
Sleep duration	SA of lateral occipital	55	39.7038	rs10173260,rs10761674,rs1079727,rs10973207,rs11039544,rs11190970,rs112230981,rs113113059,rs11567976,rs11614986,rs11621908,rs11643715,rs11885663,rs12611523,rs1263056,rs12791153,rs151014368,rs1517572,rs1553132,rs17427571,rs174560,rs180769,rs1939455,rs205024,rs2072727,rs2079070,rs2231265,rs3095508,rs34354917,rs35531607,rs365663,rs374153,rs3751046,rs4538155,rs460692,rs4767550,rs55658675,rs56372231,rs…
Sleep duration	SA of lateral orbitofrontal	55	39.7038	rs10173260,rs10761674,rs1079727,rs10973207,rs11039544,rs11190970,rs112230981,rs113113059,rs11567976,rs11614986,rs11621908,rs11643715,rs11885663,rs12611523,rs1263056,rs12791153,rs151014368,rs1517572,rs1553132,rs17427571,rs174560,rs180769,rs1939455,rs205024,rs2072727,rs2079070,rs2231265,rs3095508,rs34354917,rs35531607,rs365663,rs374153,rs3751046,rs4538155,rs460692,rs4767550,rs55658675,rs56372231,rs…
Sleep duration	SA of lingual	55	39.7038	rs10173260,rs10761674,rs1079727,rs10973207,rs11039544,rs11190970,rs112230981,rs113113059,rs11567976,rs11614986,rs11621908,rs11643715,rs11885663,rs12611523,rs1263056,rs12791153,rs151014368,rs1517572,rs1553132,rs17427571,rs174560,rs180769,rs1939455,rs205024,rs2072727,rs2079070,rs2231265,rs3095508,rs34354917,rs35531607,rs365663,rs374153,rs3751046,rs4538155,rs460692,rs4767550,rs55658675,rs56372231,rs…
Sleep duration	SA of medial orbitofrontal	55	39.7038	rs10173260,rs10761674,rs1079727,rs10973207,rs11039544,rs11190970,rs112230981,rs113113059,rs11567976,rs11614986,rs11621908,rs11643715,rs11885663,rs12611523,rs1263056,rs12791153,rs151014368,rs1517572,rs1553132,rs17427571,rs174560,rs180769,rs1939455,rs205024,rs2072727,rs2079070,rs2231265,rs3095508,rs34354917,rs35531607,rs365663,rs374153,rs3751046,rs4538155,rs460692,rs4767550,rs55658675,rs56372231,rs…
Sleep duration	SA of middle temporal	55	39.7038	rs10173260,rs10761674,rs1079727,rs10973207,rs11039544,rs11190970,rs112230981,rs113113059,rs11567976,rs11614986,rs11621908,rs11643715,rs11885663,rs12611523,rs1263056,rs12791153,rs151014368,rs1517572,rs1553132,rs17427571,rs174560,rs180769,rs1939455,rs205024,rs2072727,rs2079070,rs2231265,rs3095508,rs34354917,rs35531607,rs365663,rs374153,rs3751046,rs4538155,rs460692,rs4767550,rs55658675,rs56372231,rs…
Sleep duration	SA of paracentral	55	39.7038	rs10173260,rs10761674,rs1079727,rs10973207,rs11039544,rs11190970,rs112230981,rs113113059,rs11567976,rs11614986,rs11621908,rs11643715,rs11885663,rs12611523,rs1263056,rs12791153,rs151014368,rs1517572,rs1553132,rs17427571,rs174560,rs180769,rs1939455,rs205024,rs2072727,rs2079070,rs2231265,rs3095508,rs34354917,rs35531607,rs365663,rs374153,rs3751046,rs4538155,rs460692,rs4767550,rs55658675,rs56372231,rs…
Sleep duration	SA of parahippocampal	55	39.7038	rs10173260,rs10761674,rs1079727,rs10973207,rs11039544,rs11190970,rs112230981,rs113113059,rs11567976,rs11614986,rs11621908,rs11643715,rs11885663,rs12611523,rs1263056,rs12791153,rs151014368,rs1517572,rs1553132,rs17427571,rs174560,rs180769,rs1939455,rs205024,rs2072727,rs2079070,rs2231265,rs3095508,rs34354917,rs35531607,rs365663,rs374153,rs3751046,rs4538155,rs460692,rs4767550,rs55658675,rs56372231,rs…
Sleep duration	SA of pars opercularis	55	39.7038	rs10173260,rs10761674,rs1079727,rs10973207,rs11039544,rs11190970,rs112230981,rs113113059,rs11567976,rs11614986,rs11621908,rs11643715,rs11885663,rs12611523,rs1263056,rs12791153,rs151014368,rs1517572,rs1553132,rs17427571,rs174560,rs180769,rs1939455,rs205024,rs2072727,rs2079070,rs2231265,rs3095508,rs34354917,rs35531607,rs365663,rs374153,rs3751046,rs4538155,rs460692,rs4767550,rs55658675,rs56372231,rs…
Sleep duration	SA of pars orbitalis	55	39.7038	rs10173260,rs10761674,rs1079727,rs10973207,rs11039544,rs11190970,rs112230981,rs113113059,rs11567976,rs11614986,rs11621908,rs11643715,rs11885663,rs12611523,rs1263056,rs12791153,rs151014368,rs1517572,rs1553132,rs17427571,rs174560,rs180769,rs1939455,rs205024,rs2072727,rs2079070,rs2231265,rs3095508,rs34354917,rs35531607,rs365663,rs374153,rs3751046,rs4538155,rs460692,rs4767550,rs55658675,rs56372231,rs…
Sleep duration	SA of pars triangularis	55	39.7038	rs10173260,rs10761674,rs1079727,rs10973207,rs11039544,rs11190970,rs112230981,rs113113059,rs11567976,rs11614986,rs11621908,rs11643715,rs11885663,rs12611523,rs1263056,rs12791153,rs151014368,rs1517572,rs1553132,rs17427571,rs174560,rs180769,rs1939455,rs205024,rs2072727,rs2079070,rs2231265,rs3095508,rs34354917,rs35531607,rs365663,rs374153,rs3751046,rs4538155,rs460692,rs4767550,rs55658675,rs56372231,rs…
Sleep duration	SA of pericalcarine	55	39.7038	rs10173260,rs10761674,rs1079727,rs10973207,rs11039544,rs11190970,rs112230981,rs113113059,rs11567976,rs11614986,rs11621908,rs11643715,rs11885663,rs12611523,rs1263056,rs12791153,rs151014368,rs1517572,rs1553132,rs17427571,rs174560,rs180769,rs1939455,rs205024,rs2072727,rs2079070,rs2231265,rs3095508,rs34354917,rs35531607,rs365663,rs374153,rs3751046,rs4538155,rs460692,rs4767550,rs55658675,rs56372231,rs…
Sleep duration	SA of postcentral	55	39.7038	rs10173260,rs10761674,rs1079727,rs10973207,rs11039544,rs11190970,rs112230981,rs113113059,rs11567976,rs11614986,rs11621908,rs11643715,rs11885663,rs12611523,rs1263056,rs12791153,rs151014368,rs1517572,rs1553132,rs17427571,rs174560,rs180769,rs1939455,rs205024,rs2072727,rs2079070,rs2231265,rs3095508,rs34354917,rs35531607,rs365663,rs374153,rs3751046,rs4538155,rs460692,rs4767550,rs55658675,rs56372231,rs…
Sleep duration	SA of posterior cingulate	55	39.7038	rs10173260,rs10761674,rs1079727,rs10973207,rs11039544,rs11190970,rs112230981,rs113113059,rs11567976,rs11614986,rs11621908,rs11643715,rs11885663,rs12611523,rs1263056,rs12791153,rs151014368,rs1517572,rs1553132,rs17427571,rs174560,rs180769,rs1939455,rs205024,rs2072727,rs2079070,rs2231265,rs3095508,rs34354917,rs35531607,rs365663,rs374153,rs3751046,rs4538155,rs460692,rs4767550,rs55658675,rs56372231,rs…
Sleep duration	SA of precentral	54	39.5652	rs10173260,rs10761674,rs1079727,rs10973207,rs11039544,rs11190970,rs112230981,rs113113059,rs11567976,rs11614986,rs11621908,rs11643715,rs11885663,rs12611523,rs1263056,rs12791153,rs151014368,rs1517572,rs1553132,rs17427571,rs174560,rs180769,rs1939455,rs205024,rs2072727,rs2231265,rs3095508,rs34354917,rs35531607,rs365663,rs374153,rs3751046,rs4538155,rs460692,rs4767550,rs55658675,rs56372231,rs61985058,r…
Sleep duration	SA of precuneus	55	39.7038	rs10173260,rs10761674,rs1079727,rs10973207,rs11039544,rs11190970,rs112230981,rs113113059,rs11567976,rs11614986,rs11621908,rs11643715,rs11885663,rs12611523,rs1263056,rs12791153,rs151014368,rs1517572,rs1553132,rs17427571,rs174560,rs180769,rs1939455,rs205024,rs2072727,rs2079070,rs2231265,rs3095508,rs34354917,rs35531607,rs365663,rs374153,rs3751046,rs4538155,rs460692,rs4767550,rs55658675,rs56372231,rs…
Sleep duration	SA of rostral anterior cingulate	55	39.7038	rs10173260,rs10761674,rs1079727,rs10973207,rs11039544,rs11190970,rs112230981,rs113113059,rs11567976,rs11614986,rs11621908,rs11643715,rs11885663,rs12611523,rs1263056,rs12791153,rs151014368,rs1517572,rs1553132,rs17427571,rs174560,rs180769,rs1939455,rs205024,rs2072727,rs2079070,rs2231265,rs3095508,rs34354917,rs35531607,rs365663,rs374153,rs3751046,rs4538155,rs460692,rs4767550,rs55658675,rs56372231,rs…
Sleep duration	SA of rostral middle frontal	54	38.9531	rs10173260,rs10761674,rs1079727,rs10973207,rs11039544,rs11190970,rs112230981,rs113113059,rs11567976,rs11614986,rs11621908,rs11643715,rs11885663,rs12611523,rs1263056,rs12791153,rs151014368,rs1517572,rs1553132,rs17427571,rs174560,rs180769,rs1939455,rs205024,rs2072727,rs2079070,rs2231265,rs3095508,rs34354917,rs35531607,rs365663,rs374153,rs3751046,rs4538155,rs460692,rs4767550,rs55658675,rs56372231,rs…
Sleep duration	SA of superior frontal	55	39.7038	rs10173260,rs10761674,rs1079727,rs10973207,rs11039544,rs11190970,rs112230981,rs113113059,rs11567976,rs11614986,rs11621908,rs11643715,rs11885663,rs12611523,rs1263056,rs12791153,rs151014368,rs1517572,rs1553132,rs17427571,rs174560,rs180769,rs1939455,rs205024,rs2072727,rs2079070,rs2231265,rs3095508,rs34354917,rs35531607,rs365663,rs374153,rs3751046,rs4538155,rs460692,rs4767550,rs55658675,rs56372231,rs…
Sleep duration	SA of superior parietal	55	39.7038	rs10173260,rs10761674,rs1079727,rs10973207,rs11039544,rs11190970,rs112230981,rs113113059,rs11567976,rs11614986,rs11621908,rs11643715,rs11885663,rs12611523,rs1263056,rs12791153,rs151014368,rs1517572,rs1553132,rs17427571,rs174560,rs180769,rs1939455,rs205024,rs2072727,rs2079070,rs2231265,rs3095508,rs34354917,rs35531607,rs365663,rs374153,rs3751046,rs4538155,rs460692,rs4767550,rs55658675,rs56372231,rs…
Sleep duration	SA of superior temporal	55	39.7038	rs10173260,rs10761674,rs1079727,rs10973207,rs11039544,rs11190970,rs112230981,rs113113059,rs11567976,rs11614986,rs11621908,rs11643715,rs11885663,rs12611523,rs1263056,rs12791153,rs151014368,rs1517572,rs1553132,rs17427571,rs174560,rs180769,rs1939455,rs205024,rs2072727,rs2079070,rs2231265,rs3095508,rs34354917,rs35531607,rs365663,rs374153,rs3751046,rs4538155,rs460692,rs4767550,rs55658675,rs56372231,rs…
Sleep duration	SA of supramarginal	55	39.7038	rs10173260,rs10761674,rs1079727,rs10973207,rs11039544,rs11190970,rs112230981,rs113113059,rs11567976,rs11614986,rs11621908,rs11643715,rs11885663,rs12611523,rs1263056,rs12791153,rs151014368,rs1517572,rs1553132,rs17427571,rs174560,rs180769,rs1939455,rs205024,rs2072727,rs2079070,rs2231265,rs3095508,rs34354917,rs35531607,rs365663,rs374153,rs3751046,rs4538155,rs460692,rs4767550,rs55658675,rs56372231,rs…
Sleep duration	SA of temporal pole	55	39.7038	rs10173260,rs10761674,rs1079727,rs10973207,rs11039544,rs11190970,rs112230981,rs113113059,rs11567976,rs11614986,rs11621908,rs11643715,rs11885663,rs12611523,rs1263056,rs12791153,rs151014368,rs1517572,rs1553132,rs17427571,rs174560,rs180769,rs1939455,rs205024,rs2072727,rs2079070,rs2231265,rs3095508,rs34354917,rs35531607,rs365663,rs374153,rs3751046,rs4538155,rs460692,rs4767550,rs55658675,rs56372231,rs…
Sleep duration	SA of transverse temporal	55	39.7038	rs10173260,rs10761674,rs1079727,rs10973207,rs11039544,rs11190970,rs112230981,rs113113059,rs11567976,rs11614986,rs11621908,rs11643715,rs11885663,rs12611523,rs1263056,rs12791153,rs151014368,rs1517572,rs1553132,rs17427571,rs174560,rs180769,rs1939455,rs205024,rs2072727,rs2079070,rs2231265,rs3095508,rs34354917,rs35531607,rs365663,rs374153,rs3751046,rs4538155,rs460692,rs4767550,rs55658675,rs56372231,rs…
Sleep duration	TH of global cortex	54	39.859	rs10173260,rs10761674,rs1079727,rs10973207,rs11039544,rs11190970,rs112230981,rs113113059,rs11567976,rs11614986,rs11621908,rs11643715,rs11885663,rs12611523,rs1263056,rs12791153,rs151014368,rs1517572,rs1553132,rs17427571,rs180769,rs1939455,rs205024,rs2072727,rs2079070,rs2231265,rs3095508,rs34354917,rs35531607,rs365663,rs374153,rs3751046,rs4538155,rs460692,rs4767550,rs55658675,rs56372231,rs61985058,…
Sleep duration	TH of bankssts	55	39.7038	rs10173260,rs10761674,rs1079727,rs10973207,rs11039544,rs11190970,rs112230981,rs113113059,rs11567976,rs11614986,rs11621908,rs11643715,rs11885663,rs12611523,rs1263056,rs12791153,rs151014368,rs1517572,rs1553132,rs17427571,rs174560,rs180769,rs1939455,rs205024,rs2072727,rs2079070,rs2231265,rs3095508,rs34354917,rs35531607,rs365663,rs374153,rs3751046,rs4538155,rs460692,rs4767550,rs55658675,rs56372231,rs…
Sleep duration	TH of caudal anterior cingulate	55	39.7038	rs10173260,rs10761674,rs1079727,rs10973207,rs11039544,rs11190970,rs112230981,rs113113059,rs11567976,rs11614986,rs11621908,rs11643715,rs11885663,rs12611523,rs1263056,rs12791153,rs151014368,rs1517572,rs1553132,rs17427571,rs174560,rs180769,rs1939455,rs205024,rs2072727,rs2079070,rs2231265,rs3095508,rs34354917,rs35531607,rs365663,rs374153,rs3751046,rs4538155,rs460692,rs4767550,rs55658675,rs56372231,rs…
Sleep duration	TH of caudal middle frontal	55	39.7038	rs10173260,rs10761674,rs1079727,rs10973207,rs11039544,rs11190970,rs112230981,rs113113059,rs11567976,rs11614986,rs11621908,rs11643715,rs11885663,rs12611523,rs1263056,rs12791153,rs151014368,rs1517572,rs1553132,rs17427571,rs174560,rs180769,rs1939455,rs205024,rs2072727,rs2079070,rs2231265,rs3095508,rs34354917,rs35531607,rs365663,rs374153,rs3751046,rs4538155,rs460692,rs4767550,rs55658675,rs56372231,rs…
Sleep duration	TH of cuneus	55	39.7038	rs10173260,rs10761674,rs1079727,rs10973207,rs11039544,rs11190970,rs112230981,rs113113059,rs11567976,rs11614986,rs11621908,rs11643715,rs11885663,rs12611523,rs1263056,rs12791153,rs151014368,rs1517572,rs1553132,rs17427571,rs174560,rs180769,rs1939455,rs205024,rs2072727,rs2079070,rs2231265,rs3095508,rs34354917,rs35531607,rs365663,rs374153,rs3751046,rs4538155,rs460692,rs4767550,rs55658675,rs56372231,rs…
Sleep duration	TH of entorhinal	55	39.7038	rs10173260,rs10761674,rs1079727,rs10973207,rs11039544,rs11190970,rs112230981,rs113113059,rs11567976,rs11614986,rs11621908,rs11643715,rs11885663,rs12611523,rs1263056,rs12791153,rs151014368,rs1517572,rs1553132,rs17427571,rs174560,rs180769,rs1939455,rs205024,rs2072727,rs2079070,rs2231265,rs3095508,rs34354917,rs35531607,rs365663,rs374153,rs3751046,rs4538155,rs460692,rs4767550,rs55658675,rs56372231,rs…
Sleep duration	TH of frontal pole	55	39.7038	rs10173260,rs10761674,rs1079727,rs10973207,rs11039544,rs11190970,rs112230981,rs113113059,rs11567976,rs11614986,rs11621908,rs11643715,rs11885663,rs12611523,rs1263056,rs12791153,rs151014368,rs1517572,rs1553132,rs17427571,rs174560,rs180769,rs1939455,rs205024,rs2072727,rs2079070,rs2231265,rs3095508,rs34354917,rs35531607,rs365663,rs374153,rs3751046,rs4538155,rs460692,rs4767550,rs55658675,rs56372231,rs…
Sleep duration	TH of fusiform	55	39.7038	rs10173260,rs10761674,rs1079727,rs10973207,rs11039544,rs11190970,rs112230981,rs113113059,rs11567976,rs11614986,rs11621908,rs11643715,rs11885663,rs12611523,rs1263056,rs12791153,rs151014368,rs1517572,rs1553132,rs17427571,rs174560,rs180769,rs1939455,rs205024,rs2072727,rs2079070,rs2231265,rs3095508,rs34354917,rs35531607,rs365663,rs374153,rs3751046,rs4538155,rs460692,rs4767550,rs55658675,rs56372231,rs…
Sleep duration	TH of inferior parietal	55	39.7038	rs10173260,rs10761674,rs1079727,rs10973207,rs11039544,rs11190970,rs112230981,rs113113059,rs11567976,rs11614986,rs11621908,rs11643715,rs11885663,rs12611523,rs1263056,rs12791153,rs151014368,rs1517572,rs1553132,rs17427571,rs174560,rs180769,rs1939455,rs205024,rs2072727,rs2079070,rs2231265,rs3095508,rs34354917,rs35531607,rs365663,rs374153,rs3751046,rs4538155,rs460692,rs4767550,rs55658675,rs56372231,rs…
Sleep duration	TH of inferior temporal	55	39.7038	rs10173260,rs10761674,rs1079727,rs10973207,rs11039544,rs11190970,rs112230981,rs113113059,rs11567976,rs11614986,rs11621908,rs11643715,rs11885663,rs12611523,rs1263056,rs12791153,rs151014368,rs1517572,rs1553132,rs17427571,rs174560,rs180769,rs1939455,rs205024,rs2072727,rs2079070,rs2231265,rs3095508,rs34354917,rs35531607,rs365663,rs374153,rs3751046,rs4538155,rs460692,rs4767550,rs55658675,rs56372231,rs…
Sleep duration	TH of insula	55	39.7038	rs10173260,rs10761674,rs1079727,rs10973207,rs11039544,rs11190970,rs112230981,rs113113059,rs11567976,rs11614986,rs11621908,rs11643715,rs11885663,rs12611523,rs1263056,rs12791153,rs151014368,rs1517572,rs1553132,rs17427571,rs174560,rs180769,rs1939455,rs205024,rs2072727,rs2079070,rs2231265,rs3095508,rs34354917,rs35531607,rs365663,rs374153,rs3751046,rs4538155,rs460692,rs4767550,rs55658675,rs56372231,rs…
Sleep duration	TH of isthmus cingulate	55	39.7038	rs10173260,rs10761674,rs1079727,rs10973207,rs11039544,rs11190970,rs112230981,rs113113059,rs11567976,rs11614986,rs11621908,rs11643715,rs11885663,rs12611523,rs1263056,rs12791153,rs151014368,rs1517572,rs1553132,rs17427571,rs174560,rs180769,rs1939455,rs205024,rs2072727,rs2079070,rs2231265,rs3095508,rs34354917,rs35531607,rs365663,rs374153,rs3751046,rs4538155,rs460692,rs4767550,rs55658675,rs56372231,rs…
Sleep duration	TH of lateral occipital	55	39.7038	rs10173260,rs10761674,rs1079727,rs10973207,rs11039544,rs11190970,rs112230981,rs113113059,rs11567976,rs11614986,rs11621908,rs11643715,rs11885663,rs12611523,rs1263056,rs12791153,rs151014368,rs1517572,rs1553132,rs17427571,rs174560,rs180769,rs1939455,rs205024,rs2072727,rs2079070,rs2231265,rs3095508,rs34354917,rs35531607,rs365663,rs374153,rs3751046,rs4538155,rs460692,rs4767550,rs55658675,rs56372231,rs…
Sleep duration	TH of lateral orbitofrontal	55	39.7038	rs10173260,rs10761674,rs1079727,rs10973207,rs11039544,rs11190970,rs112230981,rs113113059,rs11567976,rs11614986,rs11621908,rs11643715,rs11885663,rs12611523,rs1263056,rs12791153,rs151014368,rs1517572,rs1553132,rs17427571,rs174560,rs180769,rs1939455,rs205024,rs2072727,rs2079070,rs2231265,rs3095508,rs34354917,rs35531607,rs365663,rs374153,rs3751046,rs4538155,rs460692,rs4767550,rs55658675,rs56372231,rs…
Sleep duration	TH of lingual	55	39.7038	rs10173260,rs10761674,rs1079727,rs10973207,rs11039544,rs11190970,rs112230981,rs113113059,rs11567976,rs11614986,rs11621908,rs11643715,rs11885663,rs12611523,rs1263056,rs12791153,rs151014368,rs1517572,rs1553132,rs17427571,rs174560,rs180769,rs1939455,rs205024,rs2072727,rs2079070,rs2231265,rs3095508,rs34354917,rs35531607,rs365663,rs374153,rs3751046,rs4538155,rs460692,rs4767550,rs55658675,rs56372231,rs…
Sleep duration	TH of medial orbitofrontal	55	39.7038	rs10173260,rs10761674,rs1079727,rs10973207,rs11039544,rs11190970,rs112230981,rs113113059,rs11567976,rs11614986,rs11621908,rs11643715,rs11885663,rs12611523,rs1263056,rs12791153,rs151014368,rs1517572,rs1553132,rs17427571,rs174560,rs180769,rs1939455,rs205024,rs2072727,rs2079070,rs2231265,rs3095508,rs34354917,rs35531607,rs365663,rs374153,rs3751046,rs4538155,rs460692,rs4767550,rs55658675,rs56372231,rs…
Sleep duration	TH of middle temporal	55	39.7038	rs10173260,rs10761674,rs1079727,rs10973207,rs11039544,rs11190970,rs112230981,rs113113059,rs11567976,rs11614986,rs11621908,rs11643715,rs11885663,rs12611523,rs1263056,rs12791153,rs151014368,rs1517572,rs1553132,rs17427571,rs174560,rs180769,rs1939455,rs205024,rs2072727,rs2079070,rs2231265,rs3095508,rs34354917,rs35531607,rs365663,rs374153,rs3751046,rs4538155,rs460692,rs4767550,rs55658675,rs56372231,rs…
Sleep duration	TH of paracentral	55	39.7038	rs10173260,rs10761674,rs1079727,rs10973207,rs11039544,rs11190970,rs112230981,rs113113059,rs11567976,rs11614986,rs11621908,rs11643715,rs11885663,rs12611523,rs1263056,rs12791153,rs151014368,rs1517572,rs1553132,rs17427571,rs174560,rs180769,rs1939455,rs205024,rs2072727,rs2079070,rs2231265,rs3095508,rs34354917,rs35531607,rs365663,rs374153,rs3751046,rs4538155,rs460692,rs4767550,rs55658675,rs56372231,rs…
Sleep duration	TH of parahippocampal	55	39.7038	rs10173260,rs10761674,rs1079727,rs10973207,rs11039544,rs11190970,rs112230981,rs113113059,rs11567976,rs11614986,rs11621908,rs11643715,rs11885663,rs12611523,rs1263056,rs12791153,rs151014368,rs1517572,rs1553132,rs17427571,rs174560,rs180769,rs1939455,rs205024,rs2072727,rs2079070,rs2231265,rs3095508,rs34354917,rs35531607,rs365663,rs374153,rs3751046,rs4538155,rs460692,rs4767550,rs55658675,rs56372231,rs…
Sleep duration	TH of pars opercularis	55	39.7038	rs10173260,rs10761674,rs1079727,rs10973207,rs11039544,rs11190970,rs112230981,rs113113059,rs11567976,rs11614986,rs11621908,rs11643715,rs11885663,rs12611523,rs1263056,rs12791153,rs151014368,rs1517572,rs1553132,rs17427571,rs174560,rs180769,rs1939455,rs205024,rs2072727,rs2079070,rs2231265,rs3095508,rs34354917,rs35531607,rs365663,rs374153,rs3751046,rs4538155,rs460692,rs4767550,rs55658675,rs56372231,rs…
Sleep duration	TH of pars orbitalis	55	39.7038	rs10173260,rs10761674,rs1079727,rs10973207,rs11039544,rs11190970,rs112230981,rs113113059,rs11567976,rs11614986,rs11621908,rs11643715,rs11885663,rs12611523,rs1263056,rs12791153,rs151014368,rs1517572,rs1553132,rs17427571,rs174560,rs180769,rs1939455,rs205024,rs2072727,rs2079070,rs2231265,rs3095508,rs34354917,rs35531607,rs365663,rs374153,rs3751046,rs4538155,rs460692,rs4767550,rs55658675,rs56372231,rs…
Sleep duration	TH of pars triangularis	55	39.7038	rs10173260,rs10761674,rs1079727,rs10973207,rs11039544,rs11190970,rs112230981,rs113113059,rs11567976,rs11614986,rs11621908,rs11643715,rs11885663,rs12611523,rs1263056,rs12791153,rs151014368,rs1517572,rs1553132,rs17427571,rs174560,rs180769,rs1939455,rs205024,rs2072727,rs2079070,rs2231265,rs3095508,rs34354917,rs35531607,rs365663,rs374153,rs3751046,rs4538155,rs460692,rs4767550,rs55658675,rs56372231,rs…
Sleep duration	TH of pericalcarine	55	39.7038	rs10173260,rs10761674,rs1079727,rs10973207,rs11039544,rs11190970,rs112230981,rs113113059,rs11567976,rs11614986,rs11621908,rs11643715,rs11885663,rs12611523,rs1263056,rs12791153,rs151014368,rs1517572,rs1553132,rs17427571,rs174560,rs180769,rs1939455,rs205024,rs2072727,rs2079070,rs2231265,rs3095508,rs34354917,rs35531607,rs365663,rs374153,rs3751046,rs4538155,rs460692,rs4767550,rs55658675,rs56372231,rs…
Sleep duration	TH of postcentral	55	39.7038	rs10173260,rs10761674,rs1079727,rs10973207,rs11039544,rs11190970,rs112230981,rs113113059,rs11567976,rs11614986,rs11621908,rs11643715,rs11885663,rs12611523,rs1263056,rs12791153,rs151014368,rs1517572,rs1553132,rs17427571,rs174560,rs180769,rs1939455,rs205024,rs2072727,rs2079070,rs2231265,rs3095508,rs34354917,rs35531607,rs365663,rs374153,rs3751046,rs4538155,rs460692,rs4767550,rs55658675,rs56372231,rs…
Sleep duration	TH of posterior cingulate	55	39.7038	rs10173260,rs10761674,rs1079727,rs10973207,rs11039544,rs11190970,rs112230981,rs113113059,rs11567976,rs11614986,rs11621908,rs11643715,rs11885663,rs12611523,rs1263056,rs12791153,rs151014368,rs1517572,rs1553132,rs17427571,rs174560,rs180769,rs1939455,rs205024,rs2072727,rs2079070,rs2231265,rs3095508,rs34354917,rs35531607,rs365663,rs374153,rs3751046,rs4538155,rs460692,rs4767550,rs55658675,rs56372231,rs…
Sleep duration	TH of precentral	55	39.7038	rs10173260,rs10761674,rs1079727,rs10973207,rs11039544,rs11190970,rs112230981,rs113113059,rs11567976,rs11614986,rs11621908,rs11643715,rs11885663,rs12611523,rs1263056,rs12791153,rs151014368,rs1517572,rs1553132,rs17427571,rs174560,rs180769,rs1939455,rs205024,rs2072727,rs2079070,rs2231265,rs3095508,rs34354917,rs35531607,rs365663,rs374153,rs3751046,rs4538155,rs460692,rs4767550,rs55658675,rs56372231,rs…
Sleep duration	TH of precuneus	55	39.7038	rs10173260,rs10761674,rs1079727,rs10973207,rs11039544,rs11190970,rs112230981,rs113113059,rs11567976,rs11614986,rs11621908,rs11643715,rs11885663,rs12611523,rs1263056,rs12791153,rs151014368,rs1517572,rs1553132,rs17427571,rs174560,rs180769,rs1939455,rs205024,rs2072727,rs2079070,rs2231265,rs3095508,rs34354917,rs35531607,rs365663,rs374153,rs3751046,rs4538155,rs460692,rs4767550,rs55658675,rs56372231,rs…
Sleep duration	TH of rostral anterior cingulate	55	39.7038	rs10173260,rs10761674,rs1079727,rs10973207,rs11039544,rs11190970,rs112230981,rs113113059,rs11567976,rs11614986,rs11621908,rs11643715,rs11885663,rs12611523,rs1263056,rs12791153,rs151014368,rs1517572,rs1553132,rs17427571,rs174560,rs180769,rs1939455,rs205024,rs2072727,rs2079070,rs2231265,rs3095508,rs34354917,rs35531607,rs365663,rs374153,rs3751046,rs4538155,rs460692,rs4767550,rs55658675,rs56372231,rs…
Sleep duration	TH of rostral middle frontal	55	39.7038	rs10173260,rs10761674,rs1079727,rs10973207,rs11039544,rs11190970,rs112230981,rs113113059,rs11567976,rs11614986,rs11621908,rs11643715,rs11885663,rs12611523,rs1263056,rs12791153,rs151014368,rs1517572,rs1553132,rs17427571,rs174560,rs180769,rs1939455,rs205024,rs2072727,rs2079070,rs2231265,rs3095508,rs34354917,rs35531607,rs365663,rs374153,rs3751046,rs4538155,rs460692,rs4767550,rs55658675,rs56372231,rs…
Sleep duration	TH of superior frontal	55	39.7038	rs10173260,rs10761674,rs1079727,rs10973207,rs11039544,rs11190970,rs112230981,rs113113059,rs11567976,rs11614986,rs11621908,rs11643715,rs11885663,rs12611523,rs1263056,rs12791153,rs151014368,rs1517572,rs1553132,rs17427571,rs174560,rs180769,rs1939455,rs205024,rs2072727,rs2079070,rs2231265,rs3095508,rs34354917,rs35531607,rs365663,rs374153,rs3751046,rs4538155,rs460692,rs4767550,rs55658675,rs56372231,rs…
Sleep duration	TH of superior parietal	55	39.7038	rs10173260,rs10761674,rs1079727,rs10973207,rs11039544,rs11190970,rs112230981,rs113113059,rs11567976,rs11614986,rs11621908,rs11643715,rs11885663,rs12611523,rs1263056,rs12791153,rs151014368,rs1517572,rs1553132,rs17427571,rs174560,rs180769,rs1939455,rs205024,rs2072727,rs2079070,rs2231265,rs3095508,rs34354917,rs35531607,rs365663,rs374153,rs3751046,rs4538155,rs460692,rs4767550,rs55658675,rs56372231,rs…
Sleep duration	TH of superior temporal	55	39.7038	rs10173260,rs10761674,rs1079727,rs10973207,rs11039544,rs11190970,rs112230981,rs113113059,rs11567976,rs11614986,rs11621908,rs11643715,rs11885663,rs12611523,rs1263056,rs12791153,rs151014368,rs1517572,rs1553132,rs17427571,rs174560,rs180769,rs1939455,rs205024,rs2072727,rs2079070,rs2231265,rs3095508,rs34354917,rs35531607,rs365663,rs374153,rs3751046,rs4538155,rs460692,rs4767550,rs55658675,rs56372231,rs…
Sleep duration	TH of supramarginal	55	39.7038	rs10173260,rs10761674,rs1079727,rs10973207,rs11039544,rs11190970,rs112230981,rs113113059,rs11567976,rs11614986,rs11621908,rs11643715,rs11885663,rs12611523,rs1263056,rs12791153,rs151014368,rs1517572,rs1553132,rs17427571,rs174560,rs180769,rs1939455,rs205024,rs2072727,rs2079070,rs2231265,rs3095508,rs34354917,rs35531607,rs365663,rs374153,rs3751046,rs4538155,rs460692,rs4767550,rs55658675,rs56372231,rs…
Sleep duration	TH of temporal pole	55	39.7038	rs10173260,rs10761674,rs1079727,rs10973207,rs11039544,rs11190970,rs112230981,rs113113059,rs11567976,rs11614986,rs11621908,rs11643715,rs11885663,rs12611523,rs1263056,rs12791153,rs151014368,rs1517572,rs1553132,rs17427571,rs174560,rs180769,rs1939455,rs205024,rs2072727,rs2079070,rs2231265,rs3095508,rs34354917,rs35531607,rs365663,rs374153,rs3751046,rs4538155,rs460692,rs4767550,rs55658675,rs56372231,rs…
Sleep duration	TH of transverse temporal	55	39.7038	rs10173260,rs10761674,rs1079727,rs10973207,rs11039544,rs11190970,rs112230981,rs113113059,rs11567976,rs11614986,rs11621908,rs11643715,rs11885663,rs12611523,rs1263056,rs12791153,rs151014368,rs1517572,rs1553132,rs17427571,rs174560,rs180769,rs1939455,rs205024,rs2072727,rs2079070,rs2231265,rs3095508,rs34354917,rs35531607,rs365663,rs374153,rs3751046,rs4538155,rs460692,rs4767550,rs55658675,rs56372231,rs…
Sleep duration	Volume of nucleus accumbens	52	39.3889	rs10173260,rs10761674,rs1079727,rs10973207,rs11039544,rs11190970,rs112230981,rs113113059,rs11567976,rs11614986,rs11621908,rs11885663,rs12611523,rs1263056,rs151014368,rs1517572,rs1553132,rs17427571,rs174560,rs1776776,rs180769,rs1939455,rs205024,rs2072727,rs2231265,rs3095508,rs34354917,rs35531607,rs365663,rs374153,rs3751046,rs4538155,rs460692,rs4767550,rs55658675,rs56372231,rs61985058,rs62120041,rs…
Sleep duration	Volume of amygdala	52	39.3889	rs10173260,rs10761674,rs1079727,rs10973207,rs11039544,rs11190970,rs112230981,rs113113059,rs11567976,rs11614986,rs11621908,rs11885663,rs12611523,rs1263056,rs151014368,rs1517572,rs1553132,rs17427571,rs174560,rs1776776,rs180769,rs1939455,rs205024,rs2072727,rs2231265,rs3095508,rs34354917,rs35531607,rs365663,rs374153,rs3751046,rs4538155,rs460692,rs4767550,rs55658675,rs56372231,rs61985058,rs62120041,rs…
Sleep duration	Volume of caudate	52	39.3889	rs10173260,rs10761674,rs1079727,rs10973207,rs11039544,rs11190970,rs112230981,rs113113059,rs11567976,rs11614986,rs11621908,rs11885663,rs12611523,rs1263056,rs151014368,rs1517572,rs1553132,rs17427571,rs174560,rs1776776,rs180769,rs1939455,rs205024,rs2072727,rs2231265,rs3095508,rs34354917,rs35531607,rs365663,rs374153,rs3751046,rs4538155,rs460692,rs4767550,rs55658675,rs56372231,rs61985058,rs62120041,rs…
Sleep duration	Volume of hippocampus	52	39.3889	rs10173260,rs10761674,rs1079727,rs10973207,rs11039544,rs11190970,rs112230981,rs113113059,rs11567976,rs11614986,rs11621908,rs11885663,rs12611523,rs1263056,rs151014368,rs1517572,rs1553132,rs17427571,rs174560,rs1776776,rs180769,rs1939455,rs205024,rs2072727,rs2231265,rs3095508,rs34354917,rs35531607,rs365663,rs374153,rs3751046,rs4538155,rs460692,rs4767550,rs55658675,rs56372231,rs61985058,rs62120041,rs…
Sleep duration	Volume of pallidum	52	39.3889	rs10173260,rs10761674,rs1079727,rs10973207,rs11039544,rs11190970,rs112230981,rs113113059,rs11567976,rs11614986,rs11621908,rs11885663,rs12611523,rs1263056,rs151014368,rs1517572,rs1553132,rs17427571,rs174560,rs1776776,rs180769,rs1939455,rs205024,rs2072727,rs2231265,rs3095508,rs34354917,rs35531607,rs365663,rs374153,rs3751046,rs4538155,rs460692,rs4767550,rs55658675,rs56372231,rs61985058,rs62120041,rs…
Sleep duration	Volume of putamen	52	39.3889	rs10173260,rs10761674,rs1079727,rs10973207,rs11039544,rs11190970,rs112230981,rs113113059,rs11567976,rs11614986,rs11621908,rs11885663,rs12611523,rs1263056,rs151014368,rs1517572,rs1553132,rs17427571,rs174560,rs1776776,rs180769,rs1939455,rs205024,rs2072727,rs2231265,rs3095508,rs34354917,rs35531607,rs365663,rs374153,rs3751046,rs4538155,rs460692,rs4767550,rs55658675,rs56372231,rs61985058,rs62120041,rs…
Sleep duration	Volume of thalamus	52	39.3889	rs10173260,rs10761674,rs1079727,rs10973207,rs11039544,rs11190970,rs112230981,rs113113059,rs11567976,rs11614986,rs11621908,rs11885663,rs12611523,rs1263056,rs151014368,rs1517572,rs1553132,rs17427571,rs174560,rs1776776,rs180769,rs1939455,rs205024,rs2072727,rs2231265,rs3095508,rs34354917,rs35531607,rs365663,rs374153,rs3751046,rs4538155,rs460692,rs4767550,rs55658675,rs56372231,rs61985058,rs62120041,rs…
Sleep duration	Longitudinal changes of accumbens volume	55	39.8246	rs10173260,rs10761674,rs1079727,rs10973207,rs11039544,rs11190970,rs113113059,rs11567976,rs11614986,rs11621908,rs11643715,rs11885663,rs12611523,rs1263056,rs12791153,rs151014368,rs1517572,rs1553132,rs17427571,rs174560,rs1776776,rs180769,rs1939455,rs205024,rs2072727,rs2079070,rs2231265,rs2696429,rs3095508,rs35531607,rs365663,rs374153,rs3751046,rs4538155,rs460692,rs4767550,rs55658675,rs56372231,rs619…
Sleep duration	Longitudinal changes of amygdala volume	55	39.8246	rs10173260,rs10761674,rs1079727,rs10973207,rs11039544,rs11190970,rs113113059,rs11567976,rs11614986,rs11621908,rs11643715,rs11885663,rs12611523,rs1263056,rs12791153,rs151014368,rs1517572,rs1553132,rs17427571,rs174560,rs1776776,rs180769,rs1939455,rs205024,rs2072727,rs2079070,rs2231265,rs2696429,rs3095508,rs35531607,rs365663,rs374153,rs3751046,rs4538155,rs460692,rs4767550,rs55658675,rs56372231,rs619…
Sleep duration	Longitudinal changes of caudate volume	55	39.8246	rs10173260,rs10761674,rs1079727,rs10973207,rs11039544,rs11190970,rs113113059,rs11567976,rs11614986,rs11621908,rs11643715,rs11885663,rs12611523,rs1263056,rs12791153,rs151014368,rs1517572,rs1553132,rs17427571,rs174560,rs1776776,rs180769,rs1939455,rs205024,rs2072727,rs2079070,rs2231265,rs2696429,rs3095508,rs35531607,rs365663,rs374153,rs3751046,rs4538155,rs460692,rs4767550,rs55658675,rs56372231,rs619…
Sleep duration	Longitudinal changes of cerebellum cortex volume	55	39.8246	rs10173260,rs10761674,rs1079727,rs10973207,rs11039544,rs11190970,rs113113059,rs11567976,rs11614986,rs11621908,rs11643715,rs11885663,rs12611523,rs1263056,rs12791153,rs151014368,rs1517572,rs1553132,rs17427571,rs174560,rs1776776,rs180769,rs1939455,rs205024,rs2072727,rs2079070,rs2231265,rs2696429,rs3095508,rs35531607,rs365663,rs374153,rs3751046,rs4538155,rs460692,rs4767550,rs55658675,rs56372231,rs619…
Sleep duration	Longitudinal changes of cerebellum white matter volume	55	39.8246	rs10173260,rs10761674,rs1079727,rs10973207,rs11039544,rs11190970,rs113113059,rs11567976,rs11614986,rs11621908,rs11643715,rs11885663,rs12611523,rs1263056,rs12791153,rs151014368,rs1517572,rs1553132,rs17427571,rs174560,rs1776776,rs180769,rs1939455,rs205024,rs2072727,rs2079070,rs2231265,rs2696429,rs3095508,rs35531607,rs365663,rs374153,rs3751046,rs4538155,rs460692,rs4767550,rs55658675,rs56372231,rs619…
Sleep duration	Longitudinal changes of cerebral white matter volume	55	39.8246	rs10173260,rs10761674,rs1079727,rs10973207,rs11039544,rs11190970,rs113113059,rs11567976,rs11614986,rs11621908,rs11643715,rs11885663,rs12611523,rs1263056,rs12791153,rs151014368,rs1517572,rs1553132,rs17427571,rs174560,rs1776776,rs180769,rs1939455,rs205024,rs2072727,rs2079070,rs2231265,rs2696429,rs3095508,rs35531607,rs365663,rs374153,rs3751046,rs4538155,rs460692,rs4767550,rs55658675,rs56372231,rs619…
Sleep duration	Longitudinal changes of cortical cortex	55	39.8246	rs10173260,rs10761674,rs1079727,rs10973207,rs11039544,rs11190970,rs113113059,rs11567976,rs11614986,rs11621908,rs11643715,rs11885663,rs12611523,rs1263056,rs12791153,rs151014368,rs1517572,rs1553132,rs17427571,rs174560,rs1776776,rs180769,rs1939455,rs205024,rs2072727,rs2079070,rs2231265,rs2696429,rs3095508,rs35531607,rs365663,rs374153,rs3751046,rs4538155,rs460692,rs4767550,rs55658675,rs56372231,rs619…
Sleep duration	Longitudinal changes of hippocampus volume	55	39.8246	rs10173260,rs10761674,rs1079727,rs10973207,rs11039544,rs11190970,rs113113059,rs11567976,rs11614986,rs11621908,rs11643715,rs11885663,rs12611523,rs1263056,rs12791153,rs151014368,rs1517572,rs1553132,rs17427571,rs174560,rs1776776,rs180769,rs1939455,rs205024,rs2072727,rs2079070,rs2231265,rs2696429,rs3095508,rs35531607,rs365663,rs374153,rs3751046,rs4538155,rs460692,rs4767550,rs55658675,rs56372231,rs619…
Sleep duration	Longitudinal changes of lateral ventricles volume	55	39.8246	rs10173260,rs10761674,rs1079727,rs10973207,rs11039544,rs11190970,rs113113059,rs11567976,rs11614986,rs11621908,rs11643715,rs11885663,rs12611523,rs1263056,rs12791153,rs151014368,rs1517572,rs1553132,rs17427571,rs174560,rs1776776,rs180769,rs1939455,rs205024,rs2072727,rs2079070,rs2231265,rs2696429,rs3095508,rs35531607,rs365663,rs374153,rs3751046,rs4538155,rs460692,rs4767550,rs55658675,rs56372231,rs619…
Sleep duration	Longitudinal changes of mean cortical thickness	55	39.8246	rs10173260,rs10761674,rs1079727,rs10973207,rs11039544,rs11190970,rs113113059,rs11567976,rs11614986,rs11621908,rs11643715,rs11885663,rs12611523,rs1263056,rs12791153,rs151014368,rs1517572,rs1553132,rs17427571,rs174560,rs1776776,rs180769,rs1939455,rs205024,rs2072727,rs2079070,rs2231265,rs2696429,rs3095508,rs35531607,rs365663,rs374153,rs3751046,rs4538155,rs460692,rs4767550,rs55658675,rs56372231,rs619…
Sleep duration	Longitudinal changes of pallidum volume	55	39.8246	rs10173260,rs10761674,rs1079727,rs10973207,rs11039544,rs11190970,rs113113059,rs11567976,rs11614986,rs11621908,rs11643715,rs11885663,rs12611523,rs1263056,rs12791153,rs151014368,rs1517572,rs1553132,rs17427571,rs174560,rs1776776,rs180769,rs1939455,rs205024,rs2072727,rs2079070,rs2231265,rs2696429,rs3095508,rs35531607,rs365663,rs374153,rs3751046,rs4538155,rs460692,rs4767550,rs55658675,rs56372231,rs619…
Sleep duration	Longitudinal changes of putamen volume	55	39.8246	rs10173260,rs10761674,rs1079727,rs10973207,rs11039544,rs11190970,rs113113059,rs11567976,rs11614986,rs11621908,rs11643715,rs11885663,rs12611523,rs1263056,rs12791153,rs151014368,rs1517572,rs1553132,rs17427571,rs174560,rs1776776,rs180769,rs1939455,rs205024,rs2072727,rs2079070,rs2231265,rs2696429,rs3095508,rs35531607,rs365663,rs374153,rs3751046,rs4538155,rs460692,rs4767550,rs55658675,rs56372231,rs619…
Sleep duration	Longitudinal changes of cortical surface area	55	39.8246	rs10173260,rs10761674,rs1079727,rs10973207,rs11039544,rs11190970,rs113113059,rs11567976,rs11614986,rs11621908,rs11643715,rs11885663,rs12611523,rs1263056,rs12791153,rs151014368,rs1517572,rs1553132,rs17427571,rs174560,rs1776776,rs180769,rs1939455,rs205024,rs2072727,rs2079070,rs2231265,rs2696429,rs3095508,rs35531607,rs365663,rs374153,rs3751046,rs4538155,rs460692,rs4767550,rs55658675,rs56372231,rs619…
Sleep duration	Longitudinal changes of thalamus volume	55	39.8246	rs10173260,rs10761674,rs1079727,rs10973207,rs11039544,rs11190970,rs113113059,rs11567976,rs11614986,rs11621908,rs11643715,rs11885663,rs12611523,rs1263056,rs12791153,rs151014368,rs1517572,rs1553132,rs17427571,rs174560,rs1776776,rs180769,rs1939455,rs205024,rs2072727,rs2079070,rs2231265,rs2696429,rs3095508,rs35531607,rs365663,rs374153,rs3751046,rs4538155,rs460692,rs4767550,rs55658675,rs56372231,rs619…
Sleep duration	Longitudinal changes of total brain volume	55	39.8246	rs10173260,rs10761674,rs1079727,rs10973207,rs11039544,rs11190970,rs113113059,rs11567976,rs11614986,rs11621908,rs11643715,rs11885663,rs12611523,rs1263056,rs12791153,rs151014368,rs1517572,rs1553132,rs17427571,rs174560,rs1776776,rs180769,rs1939455,rs205024,rs2072727,rs2079070,rs2231265,rs2696429,rs3095508,rs35531607,rs365663,rs374153,rs3751046,rs4538155,rs460692,rs4767550,rs55658675,rs56372231,rs619…
Long sleep	SA of global cortex	3	44.1006	rs3751046,rs6737318,rs75458655
Long sleep	SA of bankssts	5	38.6996	rs10899257,rs3751046,rs6737318,rs7534398,rs75458655
Long sleep	SA of caudal anterior cingulate	5	38.6996	rs10899257,rs3751046,rs6737318,rs7534398,rs75458655
Long sleep	SA of caudal middle frontal	5	38.6996	rs10899257,rs3751046,rs6737318,rs7534398,rs75458655
Long sleep	SA of cuneus	5	38.6996	rs10899257,rs3751046,rs6737318,rs7534398,rs75458655
Long sleep	SA of entorhinal	5	38.6996	rs10899257,rs3751046,rs6737318,rs7534398,rs75458655
Long sleep	SA of frontal pole	5	38.6996	rs10899257,rs3751046,rs6737318,rs7534398,rs75458655
Long sleep	SA of fusiform	5	38.6996	rs10899257,rs3751046,rs6737318,rs7534398,rs75458655
Long sleep	SA of inferior parietal	5	38.6996	rs10899257,rs3751046,rs6737318,rs7534398,rs75458655
Long sleep	SA of inferior temporal	5	38.6996	rs10899257,rs3751046,rs6737318,rs7534398,rs75458655
Long sleep	SA of insula	5	38.6996	rs10899257,rs3751046,rs6737318,rs7534398,rs75458655
Long sleep	SA of isthmus cingulate	5	38.6996	rs10899257,rs3751046,rs6737318,rs7534398,rs75458655
Long sleep	SA of lateral occipital	5	38.6996	rs10899257,rs3751046,rs6737318,rs7534398,rs75458655
Long sleep	SA of lateral orbitofrontal	5	38.6996	rs10899257,rs3751046,rs6737318,rs7534398,rs75458655
Long sleep	SA of lingual	5	38.6996	rs10899257,rs3751046,rs6737318,rs7534398,rs75458655
Long sleep	SA of medial orbitofrontal	5	38.6996	rs10899257,rs3751046,rs6737318,rs7534398,rs75458655
Long sleep	SA of middle temporal	5	38.6996	rs10899257,rs3751046,rs6737318,rs7534398,rs75458655
Long sleep	SA of paracentral	5	38.6996	rs10899257,rs3751046,rs6737318,rs7534398,rs75458655
Long sleep	SA of parahippocampal	5	38.6996	rs10899257,rs3751046,rs6737318,rs7534398,rs75458655
Long sleep	SA of pars opercularis	5	38.6996	rs10899257,rs3751046,rs6737318,rs7534398,rs75458655
Long sleep	SA of pars orbitalis	5	38.6996	rs10899257,rs3751046,rs6737318,rs7534398,rs75458655
Long sleep	SA of pars triangularis	5	38.6996	rs10899257,rs3751046,rs6737318,rs7534398,rs75458655
Long sleep	SA of pericalcarine	5	38.6996	rs10899257,rs3751046,rs6737318,rs7534398,rs75458655
Long sleep	SA of postcentral	5	38.6996	rs10899257,rs3751046,rs6737318,rs7534398,rs75458655
Long sleep	SA of posterior cingulate	5	38.6996	rs10899257,rs3751046,rs6737318,rs7534398,rs75458655
Long sleep	SA of precentral	4	40.5533	rs10899257,rs3751046,rs6737318,rs75458655
Long sleep	SA of precuneus	5	38.6996	rs10899257,rs3751046,rs6737318,rs7534398,rs75458655
Long sleep	SA of rostral anterior cingulate	5	38.6996	rs10899257,rs3751046,rs6737318,rs7534398,rs75458655
Long sleep	SA of rostral middle frontal	5	38.6996	rs10899257,rs3751046,rs6737318,rs7534398,rs75458655
Long sleep	SA of superior frontal	5	38.6996	rs10899257,rs3751046,rs6737318,rs7534398,rs75458655
Long sleep	SA of superior parietal	5	38.6996	rs10899257,rs3751046,rs6737318,rs7534398,rs75458655
Long sleep	SA of superior temporal	5	38.6996	rs10899257,rs3751046,rs6737318,rs7534398,rs75458655
Long sleep	SA of supramarginal	5	38.6996	rs10899257,rs3751046,rs6737318,rs7534398,rs75458655
Long sleep	SA of temporal pole	5	38.6996	rs10899257,rs3751046,rs6737318,rs7534398,rs75458655
Long sleep	SA of transverse temporal	5	38.6996	rs10899257,rs3751046,rs6737318,rs7534398,rs75458655
Long sleep	TH of global cortex	5	38.6996	rs10899257,rs3751046,rs6737318,rs7534398,rs75458655
Long sleep	TH of bankssts	5	38.6996	rs10899257,rs3751046,rs6737318,rs7534398,rs75458655
Long sleep	TH of caudal anterior cingulate	5	38.6996	rs10899257,rs3751046,rs6737318,rs7534398,rs75458655
Long sleep	TH of caudal middle frontal	5	38.6996	rs10899257,rs3751046,rs6737318,rs7534398,rs75458655
Long sleep	TH of cuneus	5	38.6996	rs10899257,rs3751046,rs6737318,rs7534398,rs75458655
Long sleep	TH of entorhinal	5	38.6996	rs10899257,rs3751046,rs6737318,rs7534398,rs75458655
Long sleep	TH of frontal pole	5	38.6996	rs10899257,rs3751046,rs6737318,rs7534398,rs75458655
Long sleep	TH of fusiform	5	38.6996	rs10899257,rs3751046,rs6737318,rs7534398,rs75458655
Long sleep	TH of inferior parietal	5	38.6996	rs10899257,rs3751046,rs6737318,rs7534398,rs75458655
Long sleep	TH of inferior temporal	5	38.6996	rs10899257,rs3751046,rs6737318,rs7534398,rs75458655
Long sleep	TH of insula	5	38.6996	rs10899257,rs3751046,rs6737318,rs7534398,rs75458655
Long sleep	TH of isthmus cingulate	5	38.6996	rs10899257,rs3751046,rs6737318,rs7534398,rs75458655
Long sleep	TH of lateral occipital	4	40.5533	rs10899257,rs3751046,rs6737318,rs75458655
Long sleep	TH of lateral orbitofrontal	5	38.6996	rs10899257,rs3751046,rs6737318,rs7534398,rs75458655
Long sleep	TH of lingual	5	38.6996	rs10899257,rs3751046,rs6737318,rs7534398,rs75458655
Long sleep	TH of medial orbitofrontal	5	38.6996	rs10899257,rs3751046,rs6737318,rs7534398,rs75458655
Long sleep	TH of middle temporal	5	38.6996	rs10899257,rs3751046,rs6737318,rs7534398,rs75458655
Long sleep	TH of paracentral	5	38.6996	rs10899257,rs3751046,rs6737318,rs7534398,rs75458655
Long sleep	TH of parahippocampal	5	38.6996	rs10899257,rs3751046,rs6737318,rs7534398,rs75458655
Long sleep	TH of pars opercularis	5	38.6996	rs10899257,rs3751046,rs6737318,rs7534398,rs75458655
Long sleep	TH of pars orbitalis	5	38.6996	rs10899257,rs3751046,rs6737318,rs7534398,rs75458655
Long sleep	TH of pars triangularis	5	38.6996	rs10899257,rs3751046,rs6737318,rs7534398,rs75458655
Long sleep	TH of pericalcarine	5	38.6996	rs10899257,rs3751046,rs6737318,rs7534398,rs75458655
Long sleep	TH of postcentral	5	38.6996	rs10899257,rs3751046,rs6737318,rs7534398,rs75458655
Long sleep	TH of posterior cingulate	5	38.6996	rs10899257,rs3751046,rs6737318,rs7534398,rs75458655
Long sleep	TH of precentral	5	38.6996	rs10899257,rs3751046,rs6737318,rs7534398,rs75458655
Long sleep	TH of precuneus	5	38.6996	rs10899257,rs3751046,rs6737318,rs7534398,rs75458655
Long sleep	TH of rostral anterior cingulate	5	38.6996	rs10899257,rs3751046,rs6737318,rs7534398,rs75458655
Long sleep	TH of rostral middle frontal	3	36.3991	rs10899257,rs3751046,rs75458655
Long sleep	TH of superior frontal	5	38.6996	rs10899257,rs3751046,rs6737318,rs7534398,rs75458655
Long sleep	TH of superior parietal	5	38.6996	rs10899257,rs3751046,rs6737318,rs7534398,rs75458655
Long sleep	TH of superior temporal	5	38.6996	rs10899257,rs3751046,rs6737318,rs7534398,rs75458655
Long sleep	TH of supramarginal	5	38.6996	rs10899257,rs3751046,rs6737318,rs7534398,rs75458655
Long sleep	TH of temporal pole	5	38.6996	rs10899257,rs3751046,rs6737318,rs7534398,rs75458655
Long sleep	TH of transverse temporal	5	38.6996	rs10899257,rs3751046,rs6737318,rs7534398,rs75458655
Long sleep	Volume of nucleus accumbens	4	40.5533	rs10899257,rs3751046,rs6737318,rs75458655
Long sleep	Volume of amygdala	4	40.5533	rs10899257,rs3751046,rs6737318,rs75458655
Long sleep	Volume of caudate	4	40.5533	rs10899257,rs3751046,rs6737318,rs75458655
Long sleep	Volume of hippocampus	4	40.5533	rs10899257,rs3751046,rs6737318,rs75458655
Long sleep	Volume of pallidum	4	40.5533	rs10899257,rs3751046,rs6737318,rs75458655
Long sleep	Volume of putamen	4	40.5533	rs10899257,rs3751046,rs6737318,rs75458655
Long sleep	Volume of thalamus	4	40.5533	rs10899257,rs3751046,rs6737318,rs75458655
Long sleep	Longitudinal changes of accumbens volume	4	36.4443	rs10899257,rs3751046,rs6737318,rs7534398
Long sleep	Longitudinal changes of amygdala volume	4	36.4443	rs10899257,rs3751046,rs6737318,rs7534398
Long sleep	Longitudinal changes of caudate volume	4	36.4443	rs10899257,rs3751046,rs6737318,rs7534398
Long sleep	Longitudinal changes of cerebellum cortex volume	4	36.4443	rs10899257,rs3751046,rs6737318,rs7534398
Long sleep	Longitudinal changes of cerebellum white matter volume	4	36.4443	rs10899257,rs3751046,rs6737318,rs7534398
Long sleep	Longitudinal changes of cerebral white matter volume	4	36.4443	rs10899257,rs3751046,rs6737318,rs7534398
Long sleep	Longitudinal changes of cortical cortex	4	36.4443	rs10899257,rs3751046,rs6737318,rs7534398
Long sleep	Longitudinal changes of hippocampus volume	4	36.4443	rs10899257,rs3751046,rs6737318,rs7534398
Long sleep	Longitudinal changes of lateral ventricles volume	4	36.4443	rs10899257,rs3751046,rs6737318,rs7534398
Long sleep	Longitudinal changes of mean cortical thickness	4	36.4443	rs10899257,rs3751046,rs6737318,rs7534398
Long sleep	Longitudinal changes of pallidum volume	4	36.4443	rs10899257,rs3751046,rs6737318,rs7534398
Long sleep	Longitudinal changes of putamen volume	4	36.4443	rs10899257,rs3751046,rs6737318,rs7534398
Long sleep	Longitudinal changes of cortical surface area	4	36.4443	rs10899257,rs3751046,rs6737318,rs7534398
Long sleep	Longitudinal changes of thalamus volume	4	36.4443	rs10899257,rs3751046,rs6737318,rs7534398
Long sleep	Longitudinal changes of total brain volume	4	36.4443	rs10899257,rs3751046,rs6737318,rs7534398
Short sleep	SA of global cortex	14	35.3171	rs1229762,rs12661667,rs1380703,rs17005118,rs17388803,rs205024,rs3776864,rs4585442,rs5757675,rs59779556,rs60882754,rs7524118,rs77217059,rs9321171
Short sleep	SA of bankssts	14	35.3171	rs1229762,rs12661667,rs1380703,rs17005118,rs17388803,rs205024,rs3776864,rs4585442,rs5757675,rs59779556,rs60882754,rs7524118,rs77217059,rs9321171
Short sleep	SA of caudal anterior cingulate	14	35.3171	rs1229762,rs12661667,rs1380703,rs17005118,rs17388803,rs205024,rs3776864,rs4585442,rs5757675,rs59779556,rs60882754,rs7524118,rs77217059,rs9321171
Short sleep	SA of caudal middle frontal	14	35.3171	rs1229762,rs12661667,rs1380703,rs17005118,rs17388803,rs205024,rs3776864,rs4585442,rs5757675,rs59779556,rs60882754,rs7524118,rs77217059,rs9321171
Short sleep	SA of cuneus	14	35.3171	rs1229762,rs12661667,rs1380703,rs17005118,rs17388803,rs205024,rs3776864,rs4585442,rs5757675,rs59779556,rs60882754,rs7524118,rs77217059,rs9321171
Short sleep	SA of entorhinal	14	35.3171	rs1229762,rs12661667,rs1380703,rs17005118,rs17388803,rs205024,rs3776864,rs4585442,rs5757675,rs59779556,rs60882754,rs7524118,rs77217059,rs9321171
Short sleep	SA of frontal pole	14	35.3171	rs1229762,rs12661667,rs1380703,rs17005118,rs17388803,rs205024,rs3776864,rs4585442,rs5757675,rs59779556,rs60882754,rs7524118,rs77217059,rs9321171
Short sleep	SA of fusiform	14	35.3171	rs1229762,rs12661667,rs1380703,rs17005118,rs17388803,rs205024,rs3776864,rs4585442,rs5757675,rs59779556,rs60882754,rs7524118,rs77217059,rs9321171
Short sleep	SA of inferior parietal	14	35.3171	rs1229762,rs12661667,rs1380703,rs17005118,rs17388803,rs205024,rs3776864,rs4585442,rs5757675,rs59779556,rs60882754,rs7524118,rs77217059,rs9321171
Short sleep	SA of inferior temporal	14	35.3171	rs1229762,rs12661667,rs1380703,rs17005118,rs17388803,rs205024,rs3776864,rs4585442,rs5757675,rs59779556,rs60882754,rs7524118,rs77217059,rs9321171
Short sleep	SA of insula	14	35.3171	rs1229762,rs12661667,rs1380703,rs17005118,rs17388803,rs205024,rs3776864,rs4585442,rs5757675,rs59779556,rs60882754,rs7524118,rs77217059,rs9321171
Short sleep	SA of isthmus cingulate	14	35.3171	rs1229762,rs12661667,rs1380703,rs17005118,rs17388803,rs205024,rs3776864,rs4585442,rs5757675,rs59779556,rs60882754,rs7524118,rs77217059,rs9321171
Short sleep	SA of lateral occipital	13	35.5424	rs1229762,rs12661667,rs1380703,rs17005118,rs17388803,rs205024,rs3776864,rs4585442,rs5757675,rs60882754,rs7524118,rs77217059,rs9321171
Short sleep	SA of lateral orbitofrontal	14	35.3171	rs1229762,rs12661667,rs1380703,rs17005118,rs17388803,rs205024,rs3776864,rs4585442,rs5757675,rs59779556,rs60882754,rs7524118,rs77217059,rs9321171
Short sleep	SA of lingual	14	35.3171	rs1229762,rs12661667,rs1380703,rs17005118,rs17388803,rs205024,rs3776864,rs4585442,rs5757675,rs59779556,rs60882754,rs7524118,rs77217059,rs9321171
Short sleep	SA of medial orbitofrontal	12	35.5998	rs1229762,rs12661667,rs1380703,rs17388803,rs205024,rs4585442,rs5757675,rs59779556,rs60882754,rs7524118,rs77217059,rs9321171
Short sleep	SA of middle temporal	12	34.4034	rs12661667,rs1380703,rs17005118,rs17388803,rs205024,rs3776864,rs4585442,rs5757675,rs59779556,rs60882754,rs7524118,rs77217059
Short sleep	SA of paracentral	14	35.3171	rs1229762,rs12661667,rs1380703,rs17005118,rs17388803,rs205024,rs3776864,rs4585442,rs5757675,rs59779556,rs60882754,rs7524118,rs77217059,rs9321171
Short sleep	SA of parahippocampal	14	35.3171	rs1229762,rs12661667,rs1380703,rs17005118,rs17388803,rs205024,rs3776864,rs4585442,rs5757675,rs59779556,rs60882754,rs7524118,rs77217059,rs9321171
Short sleep	SA of pars opercularis	14	35.3171	rs1229762,rs12661667,rs1380703,rs17005118,rs17388803,rs205024,rs3776864,rs4585442,rs5757675,rs59779556,rs60882754,rs7524118,rs77217059,rs9321171
Short sleep	SA of pars orbitalis	11	35.9389	rs1229762,rs1380703,rs17005118,rs17388803,rs205024,rs3776864,rs5757675,rs59779556,rs60882754,rs7524118,rs77217059
Short sleep	SA of pars triangularis	14	35.3171	rs1229762,rs12661667,rs1380703,rs17005118,rs17388803,rs205024,rs3776864,rs4585442,rs5757675,rs59779556,rs60882754,rs7524118,rs77217059,rs9321171
Short sleep	SA of pericalcarine	14	35.3171	rs1229762,rs12661667,rs1380703,rs17005118,rs17388803,rs205024,rs3776864,rs4585442,rs5757675,rs59779556,rs60882754,rs7524118,rs77217059,rs9321171
Short sleep	SA of postcentral	14	35.3171	rs1229762,rs12661667,rs1380703,rs17005118,rs17388803,rs205024,rs3776864,rs4585442,rs5757675,rs59779556,rs60882754,rs7524118,rs77217059,rs9321171
Short sleep	SA of posterior cingulate	14	35.3171	rs1229762,rs12661667,rs1380703,rs17005118,rs17388803,rs205024,rs3776864,rs4585442,rs5757675,rs59779556,rs60882754,rs7524118,rs77217059,rs9321171
Short sleep	SA of precentral	12	34.1578	rs12661667,rs1380703,rs17005118,rs17388803,rs205024,rs3776864,rs4585442,rs5757675,rs59779556,rs60882754,rs7524118,rs9321171
Short sleep	SA of precuneus	12	34.335	rs12661667,rs1380703,rs17005118,rs17388803,rs205024,rs4585442,rs5757675,rs59779556,rs60882754,rs7524118,rs77217059,rs9321171
Short sleep	SA of rostral anterior cingulate	14	35.3171	rs1229762,rs12661667,rs1380703,rs17005118,rs17388803,rs205024,rs3776864,rs4585442,rs5757675,rs59779556,rs60882754,rs7524118,rs77217059,rs9321171
Short sleep	SA of rostral middle frontal	14	35.3171	rs1229762,rs12661667,rs1380703,rs17005118,rs17388803,rs205024,rs3776864,rs4585442,rs5757675,rs59779556,rs60882754,rs7524118,rs77217059,rs9321171
Short sleep	SA of superior frontal	14	35.3171	rs1229762,rs12661667,rs1380703,rs17005118,rs17388803,rs205024,rs3776864,rs4585442,rs5757675,rs59779556,rs60882754,rs7524118,rs77217059,rs9321171
Short sleep	SA of superior parietal	13	34.5389	rs1229762,rs12661667,rs17005118,rs17388803,rs205024,rs3776864,rs4585442,rs5757675,rs59779556,rs60882754,rs7524118,rs77217059,rs9321171
Short sleep	SA of superior temporal	13	35.6026	rs1229762,rs12661667,rs1380703,rs17005118,rs17388803,rs205024,rs4585442,rs5757675,rs59779556,rs60882754,rs7524118,rs77217059,rs9321171
Short sleep	SA of supramarginal	14	35.3171	rs1229762,rs12661667,rs1380703,rs17005118,rs17388803,rs205024,rs3776864,rs4585442,rs5757675,rs59779556,rs60882754,rs7524118,rs77217059,rs9321171
Short sleep	SA of temporal pole	13	35.5424	rs1229762,rs12661667,rs1380703,rs17005118,rs17388803,rs205024,rs3776864,rs4585442,rs5757675,rs60882754,rs7524118,rs77217059,rs9321171
Short sleep	SA of transverse temporal	14	35.3171	rs1229762,rs12661667,rs1380703,rs17005118,rs17388803,rs205024,rs3776864,rs4585442,rs5757675,rs59779556,rs60882754,rs7524118,rs77217059,rs9321171
Short sleep	TH of global cortex	14	35.3171	rs1229762,rs12661667,rs1380703,rs17005118,rs17388803,rs205024,rs3776864,rs4585442,rs5757675,rs59779556,rs60882754,rs7524118,rs77217059,rs9321171
Short sleep	TH of bankssts	14	35.3171	rs1229762,rs12661667,rs1380703,rs17005118,rs17388803,rs205024,rs3776864,rs4585442,rs5757675,rs59779556,rs60882754,rs7524118,rs77217059,rs9321171
Short sleep	TH of caudal anterior cingulate	14	35.3171	rs1229762,rs12661667,rs1380703,rs17005118,rs17388803,rs205024,rs3776864,rs4585442,rs5757675,rs59779556,rs60882754,rs7524118,rs77217059,rs9321171
Short sleep	TH of caudal middle frontal	13	35.1419	rs1229762,rs12661667,rs1380703,rs17005118,rs17388803,rs205024,rs3776864,rs5757675,rs59779556,rs60882754,rs7524118,rs77217059,rs9321171
Short sleep	TH of cuneus	14	35.3171	rs1229762,rs12661667,rs1380703,rs17005118,rs17388803,rs205024,rs3776864,rs4585442,rs5757675,rs59779556,rs60882754,rs7524118,rs77217059,rs9321171
Short sleep	TH of entorhinal	14	35.3171	rs1229762,rs12661667,rs1380703,rs17005118,rs17388803,rs205024,rs3776864,rs4585442,rs5757675,rs59779556,rs60882754,rs7524118,rs77217059,rs9321171
Short sleep	TH of frontal pole	14	35.3171	rs1229762,rs12661667,rs1380703,rs17005118,rs17388803,rs205024,rs3776864,rs4585442,rs5757675,rs59779556,rs60882754,rs7524118,rs77217059,rs9321171
Short sleep	TH of fusiform	14	35.3171	rs1229762,rs12661667,rs1380703,rs17005118,rs17388803,rs205024,rs3776864,rs4585442,rs5757675,rs59779556,rs60882754,rs7524118,rs77217059,rs9321171
Short sleep	TH of inferior parietal	14	35.3171	rs1229762,rs12661667,rs1380703,rs17005118,rs17388803,rs205024,rs3776864,rs4585442,rs5757675,rs59779556,rs60882754,rs7524118,rs77217059,rs9321171
Short sleep	TH of inferior temporal	14	35.3171	rs1229762,rs12661667,rs1380703,rs17005118,rs17388803,rs205024,rs3776864,rs4585442,rs5757675,rs59779556,rs60882754,rs7524118,rs77217059,rs9321171
Short sleep	TH of insula	13	35.4389	rs1229762,rs12661667,rs1380703,rs17005118,rs17388803,rs205024,rs3776864,rs4585442,rs5757675,rs59779556,rs60882754,rs7524118,rs9321171
Short sleep	TH of isthmus cingulate	13	35.6657	rs1229762,rs12661667,rs1380703,rs17005118,rs17388803,rs205024,rs3776864,rs4585442,rs5757675,rs59779556,rs60882754,rs7524118,rs77217059
Short sleep	TH of lateral occipital	14	35.3171	rs1229762,rs12661667,rs1380703,rs17005118,rs17388803,rs205024,rs3776864,rs4585442,rs5757675,rs59779556,rs60882754,rs7524118,rs77217059,rs9321171
Short sleep	TH of lateral orbitofrontal	14	35.3171	rs1229762,rs12661667,rs1380703,rs17005118,rs17388803,rs205024,rs3776864,rs4585442,rs5757675,rs59779556,rs60882754,rs7524118,rs77217059,rs9321171
Short sleep	TH of lingual	14	35.3171	rs1229762,rs12661667,rs1380703,rs17005118,rs17388803,rs205024,rs3776864,rs4585442,rs5757675,rs59779556,rs60882754,rs7524118,rs77217059,rs9321171
Short sleep	TH of medial orbitofrontal	14	35.3171	rs1229762,rs12661667,rs1380703,rs17005118,rs17388803,rs205024,rs3776864,rs4585442,rs5757675,rs59779556,rs60882754,rs7524118,rs77217059,rs9321171
Short sleep	TH of middle temporal	14	35.3171	rs1229762,rs12661667,rs1380703,rs17005118,rs17388803,rs205024,rs3776864,rs4585442,rs5757675,rs59779556,rs60882754,rs7524118,rs77217059,rs9321171
Short sleep	TH of paracentral	14	35.3171	rs1229762,rs12661667,rs1380703,rs17005118,rs17388803,rs205024,rs3776864,rs4585442,rs5757675,rs59779556,rs60882754,rs7524118,rs77217059,rs9321171
Short sleep	TH of parahippocampal	14	35.3171	rs1229762,rs12661667,rs1380703,rs17005118,rs17388803,rs205024,rs3776864,rs4585442,rs5757675,rs59779556,rs60882754,rs7524118,rs77217059,rs9321171
Short sleep	TH of pars opercularis	13	35.6657	rs1229762,rs12661667,rs1380703,rs17005118,rs17388803,rs205024,rs3776864,rs4585442,rs5757675,rs59779556,rs60882754,rs7524118,rs77217059
Short sleep	TH of pars orbitalis	14	35.3171	rs1229762,rs12661667,rs1380703,rs17005118,rs17388803,rs205024,rs3776864,rs4585442,rs5757675,rs59779556,rs60882754,rs7524118,rs77217059,rs9321171
Short sleep	TH of pars triangularis	14	35.3171	rs1229762,rs12661667,rs1380703,rs17005118,rs17388803,rs205024,rs3776864,rs4585442,rs5757675,rs59779556,rs60882754,rs7524118,rs77217059,rs9321171
Short sleep	TH of pericalcarine	14	35.3171	rs1229762,rs12661667,rs1380703,rs17005118,rs17388803,rs205024,rs3776864,rs4585442,rs5757675,rs59779556,rs60882754,rs7524118,rs77217059,rs9321171
Short sleep	TH of postcentral	14	35.3171	rs1229762,rs12661667,rs1380703,rs17005118,rs17388803,rs205024,rs3776864,rs4585442,rs5757675,rs59779556,rs60882754,rs7524118,rs77217059,rs9321171
Short sleep	TH of posterior cingulate	14	35.3171	rs1229762,rs12661667,rs1380703,rs17005118,rs17388803,rs205024,rs3776864,rs4585442,rs5757675,rs59779556,rs60882754,rs7524118,rs77217059,rs9321171
Short sleep	TH of precentral	13	35.6657	rs1229762,rs12661667,rs1380703,rs17005118,rs17388803,rs205024,rs3776864,rs4585442,rs5757675,rs59779556,rs60882754,rs7524118,rs77217059
Short sleep	TH of precuneus	14	35.3171	rs1229762,rs12661667,rs1380703,rs17005118,rs17388803,rs205024,rs3776864,rs4585442,rs5757675,rs59779556,rs60882754,rs7524118,rs77217059,rs9321171
Short sleep	TH of rostral anterior cingulate	14	35.3171	rs1229762,rs12661667,rs1380703,rs17005118,rs17388803,rs205024,rs3776864,rs4585442,rs5757675,rs59779556,rs60882754,rs7524118,rs77217059,rs9321171
Short sleep	TH of rostral middle frontal	14	35.3171	rs1229762,rs12661667,rs1380703,rs17005118,rs17388803,rs205024,rs3776864,rs4585442,rs5757675,rs59779556,rs60882754,rs7524118,rs77217059,rs9321171
Short sleep	TH of superior frontal	14	35.3171	rs1229762,rs12661667,rs1380703,rs17005118,rs17388803,rs205024,rs3776864,rs4585442,rs5757675,rs59779556,rs60882754,rs7524118,rs77217059,rs9321171
Short sleep	TH of superior parietal	14	35.3171	rs1229762,rs12661667,rs1380703,rs17005118,rs17388803,rs205024,rs3776864,rs4585442,rs5757675,rs59779556,rs60882754,rs7524118,rs77217059,rs9321171
Short sleep	TH of superior temporal	14	35.3171	rs1229762,rs12661667,rs1380703,rs17005118,rs17388803,rs205024,rs3776864,rs4585442,rs5757675,rs59779556,rs60882754,rs7524118,rs77217059,rs9321171
Short sleep	TH of supramarginal	14	35.3171	rs1229762,rs12661667,rs1380703,rs17005118,rs17388803,rs205024,rs3776864,rs4585442,rs5757675,rs59779556,rs60882754,rs7524118,rs77217059,rs9321171
Short sleep	TH of temporal pole	14	35.3171	rs1229762,rs12661667,rs1380703,rs17005118,rs17388803,rs205024,rs3776864,rs4585442,rs5757675,rs59779556,rs60882754,rs7524118,rs77217059,rs9321171
Short sleep	TH of transverse temporal	14	35.3171	rs1229762,rs12661667,rs1380703,rs17005118,rs17388803,rs205024,rs3776864,rs4585442,rs5757675,rs59779556,rs60882754,rs7524118,rs77217059,rs9321171
Short sleep	Volume of nucleus accumbens	13	35.5747	rs1229762,rs12661667,rs1380703,rs17005118,rs17388803,rs205024,rs3776864,rs4585442,rs5757675,rs59779556,rs7524118,rs77217059,rs9321171
Short sleep	Volume of amygdala	13	35.5747	rs1229762,rs12661667,rs1380703,rs17005118,rs17388803,rs205024,rs3776864,rs4585442,rs5757675,rs59779556,rs7524118,rs77217059,rs9321171
Short sleep	Volume of caudate	13	35.5747	rs1229762,rs12661667,rs1380703,rs17005118,rs17388803,rs205024,rs3776864,rs4585442,rs5757675,rs59779556,rs7524118,rs77217059,rs9321171
Short sleep	Volume of hippocampus	13	35.5747	rs1229762,rs12661667,rs1380703,rs17005118,rs17388803,rs205024,rs3776864,rs4585442,rs5757675,rs59779556,rs7524118,rs77217059,rs9321171
Short sleep	Volume of pallidum	13	35.5747	rs1229762,rs12661667,rs1380703,rs17005118,rs17388803,rs205024,rs3776864,rs4585442,rs5757675,rs59779556,rs7524118,rs77217059,rs9321171
Short sleep	Volume of putamen	13	35.5747	rs1229762,rs12661667,rs1380703,rs17005118,rs17388803,rs205024,rs3776864,rs4585442,rs5757675,rs59779556,rs7524118,rs77217059,rs9321171
Short sleep	Volume of thalamus	13	35.5747	rs1229762,rs12661667,rs1380703,rs17005118,rs17388803,rs205024,rs3776864,rs4585442,rs5757675,rs59779556,rs7524118,rs77217059,rs9321171
Short sleep	Longitudinal changes of accumbens volume	14	35.3171	rs1229762,rs12661667,rs1380703,rs17005118,rs17388803,rs205024,rs3776864,rs4585442,rs5757675,rs59779556,rs60882754,rs7524118,rs77217059,rs9321171
Short sleep	Longitudinal changes of amygdala volume	14	35.3171	rs1229762,rs12661667,rs1380703,rs17005118,rs17388803,rs205024,rs3776864,rs4585442,rs5757675,rs59779556,rs60882754,rs7524118,rs77217059,rs9321171
Short sleep	Longitudinal changes of caudate volume	14	35.3171	rs1229762,rs12661667,rs1380703,rs17005118,rs17388803,rs205024,rs3776864,rs4585442,rs5757675,rs59779556,rs60882754,rs7524118,rs77217059,rs9321171
Short sleep	Longitudinal changes of cerebellum cortex volume	14	35.3171	rs1229762,rs12661667,rs1380703,rs17005118,rs17388803,rs205024,rs3776864,rs4585442,rs5757675,rs59779556,rs60882754,rs7524118,rs77217059,rs9321171
Short sleep	Longitudinal changes of cerebellum white matter volume	14	35.3171	rs1229762,rs12661667,rs1380703,rs17005118,rs17388803,rs205024,rs3776864,rs4585442,rs5757675,rs59779556,rs60882754,rs7524118,rs77217059,rs9321171
Short sleep	Longitudinal changes of cerebral white matter volume	14	35.3171	rs1229762,rs12661667,rs1380703,rs17005118,rs17388803,rs205024,rs3776864,rs4585442,rs5757675,rs59779556,rs60882754,rs7524118,rs77217059,rs9321171
Short sleep	Longitudinal changes of cortical cortex	14	35.3171	rs1229762,rs12661667,rs1380703,rs17005118,rs17388803,rs205024,rs3776864,rs4585442,rs5757675,rs59779556,rs60882754,rs7524118,rs77217059,rs9321171
Short sleep	Longitudinal changes of hippocampus volume	14	35.3171	rs1229762,rs12661667,rs1380703,rs17005118,rs17388803,rs205024,rs3776864,rs4585442,rs5757675,rs59779556,rs60882754,rs7524118,rs77217059,rs9321171
Short sleep	Longitudinal changes of lateral ventricles volume	14	35.3171	rs1229762,rs12661667,rs1380703,rs17005118,rs17388803,rs205024,rs3776864,rs4585442,rs5757675,rs59779556,rs60882754,rs7524118,rs77217059,rs9321171
Short sleep	Longitudinal changes of mean cortical thickness	14	35.3171	rs1229762,rs12661667,rs1380703,rs17005118,rs17388803,rs205024,rs3776864,rs4585442,rs5757675,rs59779556,rs60882754,rs7524118,rs77217059,rs9321171
Short sleep	Longitudinal changes of pallidum volume	14	35.3171	rs1229762,rs12661667,rs1380703,rs17005118,rs17388803,rs205024,rs3776864,rs4585442,rs5757675,rs59779556,rs60882754,rs7524118,rs77217059,rs9321171
Short sleep	Longitudinal changes of putamen volume	14	35.3171	rs1229762,rs12661667,rs1380703,rs17005118,rs17388803,rs205024,rs3776864,rs4585442,rs5757675,rs59779556,rs60882754,rs7524118,rs77217059,rs9321171
Short sleep	Longitudinal changes of cortical surface area	14	35.3171	rs1229762,rs12661667,rs1380703,rs17005118,rs17388803,rs205024,rs3776864,rs4585442,rs5757675,rs59779556,rs60882754,rs7524118,rs77217059,rs9321171
Short sleep	Longitudinal changes of thalamus volume	14	35.3171	rs1229762,rs12661667,rs1380703,rs17005118,rs17388803,rs205024,rs3776864,rs4585442,rs5757675,rs59779556,rs60882754,rs7524118,rs77217059,rs9321171
Short sleep	Longitudinal changes of total brain volume	14	35.3171	rs1229762,rs12661667,rs1380703,rs17005118,rs17388803,rs205024,rs3776864,rs4585442,rs5757675,rs59779556,rs60882754,rs7524118,rs77217059,rs9321171
Chronotype	SA of global cortex	141	46.7537	rs10058356,rs10067113,rs10149448,rs10175975,rs10193431,rs1027742,rs10280205,rs10495976,rs10520176,rs1053007,rs10818834,rs10823233,rs10988239,rs11032362,rs1113295,rs11165756,rs11183201,rs11227452,rs113851554,rs114848860,rs114870822,rs11587758,rs11641239,rs11670534,rs11677484,rs11748798,rs11924337,rs12432176,rs12462111,rs12541362,rs12798330,rs12811046,rs12927162,rs12969848,rs13011556,rs13059636,rs1…
Chronotype	SA of bankssts	140	46.7829	rs10058356,rs10067113,rs10149448,rs10175975,rs10193431,rs1027742,rs10280205,rs10495976,rs10520176,rs1053007,rs10818834,rs10823233,rs10988239,rs11032362,rs1113295,rs11165756,rs11183201,rs11227452,rs113851554,rs114848860,rs114870822,rs11587758,rs11641239,rs11670534,rs11677484,rs11748798,rs11924337,rs12432176,rs12462111,rs12541362,rs12798330,rs12811046,rs12927162,rs12969848,rs13011556,rs13059636,rs1…
Chronotype	SA of caudal anterior cingulate	141	46.7537	rs10058356,rs10067113,rs10149448,rs10175975,rs10193431,rs1027742,rs10280205,rs10495976,rs10520176,rs1053007,rs10818834,rs10823233,rs10988239,rs11032362,rs1113295,rs11165756,rs11183201,rs11227452,rs113851554,rs114848860,rs114870822,rs11587758,rs11641239,rs11670534,rs11677484,rs11748798,rs11924337,rs12432176,rs12462111,rs12541362,rs12798330,rs12811046,rs12927162,rs12969848,rs13011556,rs13059636,rs1…
Chronotype	SA of caudal middle frontal	141	46.7537	rs10058356,rs10067113,rs10149448,rs10175975,rs10193431,rs1027742,rs10280205,rs10495976,rs10520176,rs1053007,rs10818834,rs10823233,rs10988239,rs11032362,rs1113295,rs11165756,rs11183201,rs11227452,rs113851554,rs114848860,rs114870822,rs11587758,rs11641239,rs11670534,rs11677484,rs11748798,rs11924337,rs12432176,rs12462111,rs12541362,rs12798330,rs12811046,rs12927162,rs12969848,rs13011556,rs13059636,rs1…
Chronotype	SA of cuneus	141	46.7537	rs10058356,rs10067113,rs10149448,rs10175975,rs10193431,rs1027742,rs10280205,rs10495976,rs10520176,rs1053007,rs10818834,rs10823233,rs10988239,rs11032362,rs1113295,rs11165756,rs11183201,rs11227452,rs113851554,rs114848860,rs114870822,rs11587758,rs11641239,rs11670534,rs11677484,rs11748798,rs11924337,rs12432176,rs12462111,rs12541362,rs12798330,rs12811046,rs12927162,rs12969848,rs13011556,rs13059636,rs1…
Chronotype	SA of entorhinal	141	46.7537	rs10058356,rs10067113,rs10149448,rs10175975,rs10193431,rs1027742,rs10280205,rs10495976,rs10520176,rs1053007,rs10818834,rs10823233,rs10988239,rs11032362,rs1113295,rs11165756,rs11183201,rs11227452,rs113851554,rs114848860,rs114870822,rs11587758,rs11641239,rs11670534,rs11677484,rs11748798,rs11924337,rs12432176,rs12462111,rs12541362,rs12798330,rs12811046,rs12927162,rs12969848,rs13011556,rs13059636,rs1…
Chronotype	SA of frontal pole	141	46.7537	rs10058356,rs10067113,rs10149448,rs10175975,rs10193431,rs1027742,rs10280205,rs10495976,rs10520176,rs1053007,rs10818834,rs10823233,rs10988239,rs11032362,rs1113295,rs11165756,rs11183201,rs11227452,rs113851554,rs114848860,rs114870822,rs11587758,rs11641239,rs11670534,rs11677484,rs11748798,rs11924337,rs12432176,rs12462111,rs12541362,rs12798330,rs12811046,rs12927162,rs12969848,rs13011556,rs13059636,rs1…
Chronotype	SA of fusiform	141	46.7537	rs10058356,rs10067113,rs10149448,rs10175975,rs10193431,rs1027742,rs10280205,rs10495976,rs10520176,rs1053007,rs10818834,rs10823233,rs10988239,rs11032362,rs1113295,rs11165756,rs11183201,rs11227452,rs113851554,rs114848860,rs114870822,rs11587758,rs11641239,rs11670534,rs11677484,rs11748798,rs11924337,rs12432176,rs12462111,rs12541362,rs12798330,rs12811046,rs12927162,rs12969848,rs13011556,rs13059636,rs1…
Chronotype	SA of inferior parietal	141	46.7537	rs10058356,rs10067113,rs10149448,rs10175975,rs10193431,rs1027742,rs10280205,rs10495976,rs10520176,rs1053007,rs10818834,rs10823233,rs10988239,rs11032362,rs1113295,rs11165756,rs11183201,rs11227452,rs113851554,rs114848860,rs114870822,rs11587758,rs11641239,rs11670534,rs11677484,rs11748798,rs11924337,rs12432176,rs12462111,rs12541362,rs12798330,rs12811046,rs12927162,rs12969848,rs13011556,rs13059636,rs1…
Chronotype	SA of inferior temporal	141	46.7537	rs10058356,rs10067113,rs10149448,rs10175975,rs10193431,rs1027742,rs10280205,rs10495976,rs10520176,rs1053007,rs10818834,rs10823233,rs10988239,rs11032362,rs1113295,rs11165756,rs11183201,rs11227452,rs113851554,rs114848860,rs114870822,rs11587758,rs11641239,rs11670534,rs11677484,rs11748798,rs11924337,rs12432176,rs12462111,rs12541362,rs12798330,rs12811046,rs12927162,rs12969848,rs13011556,rs13059636,rs1…
Chronotype	SA of insula	141	46.7537	rs10058356,rs10067113,rs10149448,rs10175975,rs10193431,rs1027742,rs10280205,rs10495976,rs10520176,rs1053007,rs10818834,rs10823233,rs10988239,rs11032362,rs1113295,rs11165756,rs11183201,rs11227452,rs113851554,rs114848860,rs114870822,rs11587758,rs11641239,rs11670534,rs11677484,rs11748798,rs11924337,rs12432176,rs12462111,rs12541362,rs12798330,rs12811046,rs12927162,rs12969848,rs13011556,rs13059636,rs1…
Chronotype	SA of isthmus cingulate	141	46.7537	rs10058356,rs10067113,rs10149448,rs10175975,rs10193431,rs1027742,rs10280205,rs10495976,rs10520176,rs1053007,rs10818834,rs10823233,rs10988239,rs11032362,rs1113295,rs11165756,rs11183201,rs11227452,rs113851554,rs114848860,rs114870822,rs11587758,rs11641239,rs11670534,rs11677484,rs11748798,rs11924337,rs12432176,rs12462111,rs12541362,rs12798330,rs12811046,rs12927162,rs12969848,rs13011556,rs13059636,rs1…
Chronotype	SA of lateral occipital	141	46.7537	rs10058356,rs10067113,rs10149448,rs10175975,rs10193431,rs1027742,rs10280205,rs10495976,rs10520176,rs1053007,rs10818834,rs10823233,rs10988239,rs11032362,rs1113295,rs11165756,rs11183201,rs11227452,rs113851554,rs114848860,rs114870822,rs11587758,rs11641239,rs11670534,rs11677484,rs11748798,rs11924337,rs12432176,rs12462111,rs12541362,rs12798330,rs12811046,rs12927162,rs12969848,rs13011556,rs13059636,rs1…
Chronotype	SA of lateral orbitofrontal	140	46.842	rs10058356,rs10067113,rs10149448,rs10175975,rs10193431,rs1027742,rs10280205,rs10495976,rs10520176,rs1053007,rs10818834,rs10823233,rs10988239,rs11032362,rs1113295,rs11165756,rs11183201,rs11227452,rs113851554,rs114848860,rs114870822,rs11587758,rs11641239,rs11670534,rs11677484,rs11748798,rs11924337,rs12432176,rs12462111,rs12541362,rs12798330,rs12811046,rs12927162,rs12969848,rs13011556,rs13059636,rs1…
Chronotype	SA of lingual	140	46.8474	rs10058356,rs10067113,rs10149448,rs10175975,rs10193431,rs1027742,rs10280205,rs10495976,rs10520176,rs1053007,rs10818834,rs10823233,rs10988239,rs11032362,rs1113295,rs11165756,rs11183201,rs11227452,rs113851554,rs114848860,rs114870822,rs11587758,rs11641239,rs11670534,rs11677484,rs11748798,rs11924337,rs12432176,rs12462111,rs12541362,rs12798330,rs12811046,rs12927162,rs12969848,rs13011556,rs13059636,rs1…
Chronotype	SA of medial orbitofrontal	141	46.7537	rs10058356,rs10067113,rs10149448,rs10175975,rs10193431,rs1027742,rs10280205,rs10495976,rs10520176,rs1053007,rs10818834,rs10823233,rs10988239,rs11032362,rs1113295,rs11165756,rs11183201,rs11227452,rs113851554,rs114848860,rs114870822,rs11587758,rs11641239,rs11670534,rs11677484,rs11748798,rs11924337,rs12432176,rs12462111,rs12541362,rs12798330,rs12811046,rs12927162,rs12969848,rs13011556,rs13059636,rs1…
Chronotype	SA of middle temporal	141	46.7537	rs10058356,rs10067113,rs10149448,rs10175975,rs10193431,rs1027742,rs10280205,rs10495976,rs10520176,rs1053007,rs10818834,rs10823233,rs10988239,rs11032362,rs1113295,rs11165756,rs11183201,rs11227452,rs113851554,rs114848860,rs114870822,rs11587758,rs11641239,rs11670534,rs11677484,rs11748798,rs11924337,rs12432176,rs12462111,rs12541362,rs12798330,rs12811046,rs12927162,rs12969848,rs13011556,rs13059636,rs1…
Chronotype	SA of paracentral	141	46.7537	rs10058356,rs10067113,rs10149448,rs10175975,rs10193431,rs1027742,rs10280205,rs10495976,rs10520176,rs1053007,rs10818834,rs10823233,rs10988239,rs11032362,rs1113295,rs11165756,rs11183201,rs11227452,rs113851554,rs114848860,rs114870822,rs11587758,rs11641239,rs11670534,rs11677484,rs11748798,rs11924337,rs12432176,rs12462111,rs12541362,rs12798330,rs12811046,rs12927162,rs12969848,rs13011556,rs13059636,rs1…
Chronotype	SA of parahippocampal	141	46.7537	rs10058356,rs10067113,rs10149448,rs10175975,rs10193431,rs1027742,rs10280205,rs10495976,rs10520176,rs1053007,rs10818834,rs10823233,rs10988239,rs11032362,rs1113295,rs11165756,rs11183201,rs11227452,rs113851554,rs114848860,rs114870822,rs11587758,rs11641239,rs11670534,rs11677484,rs11748798,rs11924337,rs12432176,rs12462111,rs12541362,rs12798330,rs12811046,rs12927162,rs12969848,rs13011556,rs13059636,rs1…
Chronotype	SA of pars opercularis	141	46.7537	rs10058356,rs10067113,rs10149448,rs10175975,rs10193431,rs1027742,rs10280205,rs10495976,rs10520176,rs1053007,rs10818834,rs10823233,rs10988239,rs11032362,rs1113295,rs11165756,rs11183201,rs11227452,rs113851554,rs114848860,rs114870822,rs11587758,rs11641239,rs11670534,rs11677484,rs11748798,rs11924337,rs12432176,rs12462111,rs12541362,rs12798330,rs12811046,rs12927162,rs12969848,rs13011556,rs13059636,rs1…
Chronotype	SA of pars orbitalis	141	46.7537	rs10058356,rs10067113,rs10149448,rs10175975,rs10193431,rs1027742,rs10280205,rs10495976,rs10520176,rs1053007,rs10818834,rs10823233,rs10988239,rs11032362,rs1113295,rs11165756,rs11183201,rs11227452,rs113851554,rs114848860,rs114870822,rs11587758,rs11641239,rs11670534,rs11677484,rs11748798,rs11924337,rs12432176,rs12462111,rs12541362,rs12798330,rs12811046,rs12927162,rs12969848,rs13011556,rs13059636,rs1…
Chronotype	SA of pars triangularis	141	46.7537	rs10058356,rs10067113,rs10149448,rs10175975,rs10193431,rs1027742,rs10280205,rs10495976,rs10520176,rs1053007,rs10818834,rs10823233,rs10988239,rs11032362,rs1113295,rs11165756,rs11183201,rs11227452,rs113851554,rs114848860,rs114870822,rs11587758,rs11641239,rs11670534,rs11677484,rs11748798,rs11924337,rs12432176,rs12462111,rs12541362,rs12798330,rs12811046,rs12927162,rs12969848,rs13011556,rs13059636,rs1…
Chronotype	SA of pericalcarine	141	46.7537	rs10058356,rs10067113,rs10149448,rs10175975,rs10193431,rs1027742,rs10280205,rs10495976,rs10520176,rs1053007,rs10818834,rs10823233,rs10988239,rs11032362,rs1113295,rs11165756,rs11183201,rs11227452,rs113851554,rs114848860,rs114870822,rs11587758,rs11641239,rs11670534,rs11677484,rs11748798,rs11924337,rs12432176,rs12462111,rs12541362,rs12798330,rs12811046,rs12927162,rs12969848,rs13011556,rs13059636,rs1…
Chronotype	SA of postcentral	141	46.7537	rs10058356,rs10067113,rs10149448,rs10175975,rs10193431,rs1027742,rs10280205,rs10495976,rs10520176,rs1053007,rs10818834,rs10823233,rs10988239,rs11032362,rs1113295,rs11165756,rs11183201,rs11227452,rs113851554,rs114848860,rs114870822,rs11587758,rs11641239,rs11670534,rs11677484,rs11748798,rs11924337,rs12432176,rs12462111,rs12541362,rs12798330,rs12811046,rs12927162,rs12969848,rs13011556,rs13059636,rs1…
Chronotype	SA of posterior cingulate	141	46.7537	rs10058356,rs10067113,rs10149448,rs10175975,rs10193431,rs1027742,rs10280205,rs10495976,rs10520176,rs1053007,rs10818834,rs10823233,rs10988239,rs11032362,rs1113295,rs11165756,rs11183201,rs11227452,rs113851554,rs114848860,rs114870822,rs11587758,rs11641239,rs11670534,rs11677484,rs11748798,rs11924337,rs12432176,rs12462111,rs12541362,rs12798330,rs12811046,rs12927162,rs12969848,rs13011556,rs13059636,rs1…
Chronotype	SA of precentral	141	46.7537	rs10058356,rs10067113,rs10149448,rs10175975,rs10193431,rs1027742,rs10280205,rs10495976,rs10520176,rs1053007,rs10818834,rs10823233,rs10988239,rs11032362,rs1113295,rs11165756,rs11183201,rs11227452,rs113851554,rs114848860,rs114870822,rs11587758,rs11641239,rs11670534,rs11677484,rs11748798,rs11924337,rs12432176,rs12462111,rs12541362,rs12798330,rs12811046,rs12927162,rs12969848,rs13011556,rs13059636,rs1…
Chronotype	SA of precuneus	141	46.7537	rs10058356,rs10067113,rs10149448,rs10175975,rs10193431,rs1027742,rs10280205,rs10495976,rs10520176,rs1053007,rs10818834,rs10823233,rs10988239,rs11032362,rs1113295,rs11165756,rs11183201,rs11227452,rs113851554,rs114848860,rs114870822,rs11587758,rs11641239,rs11670534,rs11677484,rs11748798,rs11924337,rs12432176,rs12462111,rs12541362,rs12798330,rs12811046,rs12927162,rs12969848,rs13011556,rs13059636,rs1…
Chronotype	SA of rostral anterior cingulate	141	46.7537	rs10058356,rs10067113,rs10149448,rs10175975,rs10193431,rs1027742,rs10280205,rs10495976,rs10520176,rs1053007,rs10818834,rs10823233,rs10988239,rs11032362,rs1113295,rs11165756,rs11183201,rs11227452,rs113851554,rs114848860,rs114870822,rs11587758,rs11641239,rs11670534,rs11677484,rs11748798,rs11924337,rs12432176,rs12462111,rs12541362,rs12798330,rs12811046,rs12927162,rs12969848,rs13011556,rs13059636,rs1…
Chronotype	SA of rostral middle frontal	141	46.7537	rs10058356,rs10067113,rs10149448,rs10175975,rs10193431,rs1027742,rs10280205,rs10495976,rs10520176,rs1053007,rs10818834,rs10823233,rs10988239,rs11032362,rs1113295,rs11165756,rs11183201,rs11227452,rs113851554,rs114848860,rs114870822,rs11587758,rs11641239,rs11670534,rs11677484,rs11748798,rs11924337,rs12432176,rs12462111,rs12541362,rs12798330,rs12811046,rs12927162,rs12969848,rs13011556,rs13059636,rs1…
Chronotype	SA of superior frontal	141	46.7537	rs10058356,rs10067113,rs10149448,rs10175975,rs10193431,rs1027742,rs10280205,rs10495976,rs10520176,rs1053007,rs10818834,rs10823233,rs10988239,rs11032362,rs1113295,rs11165756,rs11183201,rs11227452,rs113851554,rs114848860,rs114870822,rs11587758,rs11641239,rs11670534,rs11677484,rs11748798,rs11924337,rs12432176,rs12462111,rs12541362,rs12798330,rs12811046,rs12927162,rs12969848,rs13011556,rs13059636,rs1…
Chronotype	SA of superior parietal	141	46.7537	rs10058356,rs10067113,rs10149448,rs10175975,rs10193431,rs1027742,rs10280205,rs10495976,rs10520176,rs1053007,rs10818834,rs10823233,rs10988239,rs11032362,rs1113295,rs11165756,rs11183201,rs11227452,rs113851554,rs114848860,rs114870822,rs11587758,rs11641239,rs11670534,rs11677484,rs11748798,rs11924337,rs12432176,rs12462111,rs12541362,rs12798330,rs12811046,rs12927162,rs12969848,rs13011556,rs13059636,rs1…
Chronotype	SA of superior temporal	141	46.7537	rs10058356,rs10067113,rs10149448,rs10175975,rs10193431,rs1027742,rs10280205,rs10495976,rs10520176,rs1053007,rs10818834,rs10823233,rs10988239,rs11032362,rs1113295,rs11165756,rs11183201,rs11227452,rs113851554,rs114848860,rs114870822,rs11587758,rs11641239,rs11670534,rs11677484,rs11748798,rs11924337,rs12432176,rs12462111,rs12541362,rs12798330,rs12811046,rs12927162,rs12969848,rs13011556,rs13059636,rs1…
Chronotype	SA of supramarginal	141	46.7537	rs10058356,rs10067113,rs10149448,rs10175975,rs10193431,rs1027742,rs10280205,rs10495976,rs10520176,rs1053007,rs10818834,rs10823233,rs10988239,rs11032362,rs1113295,rs11165756,rs11183201,rs11227452,rs113851554,rs114848860,rs114870822,rs11587758,rs11641239,rs11670534,rs11677484,rs11748798,rs11924337,rs12432176,rs12462111,rs12541362,rs12798330,rs12811046,rs12927162,rs12969848,rs13011556,rs13059636,rs1…
Chronotype	SA of temporal pole	141	46.7537	rs10058356,rs10067113,rs10149448,rs10175975,rs10193431,rs1027742,rs10280205,rs10495976,rs10520176,rs1053007,rs10818834,rs10823233,rs10988239,rs11032362,rs1113295,rs11165756,rs11183201,rs11227452,rs113851554,rs114848860,rs114870822,rs11587758,rs11641239,rs11670534,rs11677484,rs11748798,rs11924337,rs12432176,rs12462111,rs12541362,rs12798330,rs12811046,rs12927162,rs12969848,rs13011556,rs13059636,rs1…
Chronotype	SA of transverse temporal	141	46.7537	rs10058356,rs10067113,rs10149448,rs10175975,rs10193431,rs1027742,rs10280205,rs10495976,rs10520176,rs1053007,rs10818834,rs10823233,rs10988239,rs11032362,rs1113295,rs11165756,rs11183201,rs11227452,rs113851554,rs114848860,rs114870822,rs11587758,rs11641239,rs11670534,rs11677484,rs11748798,rs11924337,rs12432176,rs12462111,rs12541362,rs12798330,rs12811046,rs12927162,rs12969848,rs13011556,rs13059636,rs1…
Chronotype	TH of global cortex	141	46.7537	rs10058356,rs10067113,rs10149448,rs10175975,rs10193431,rs1027742,rs10280205,rs10495976,rs10520176,rs1053007,rs10818834,rs10823233,rs10988239,rs11032362,rs1113295,rs11165756,rs11183201,rs11227452,rs113851554,rs114848860,rs114870822,rs11587758,rs11641239,rs11670534,rs11677484,rs11748798,rs11924337,rs12432176,rs12462111,rs12541362,rs12798330,rs12811046,rs12927162,rs12969848,rs13011556,rs13059636,rs1…
Chronotype	TH of bankssts	141	46.7537	rs10058356,rs10067113,rs10149448,rs10175975,rs10193431,rs1027742,rs10280205,rs10495976,rs10520176,rs1053007,rs10818834,rs10823233,rs10988239,rs11032362,rs1113295,rs11165756,rs11183201,rs11227452,rs113851554,rs114848860,rs114870822,rs11587758,rs11641239,rs11670534,rs11677484,rs11748798,rs11924337,rs12432176,rs12462111,rs12541362,rs12798330,rs12811046,rs12927162,rs12969848,rs13011556,rs13059636,rs1…
Chronotype	TH of caudal anterior cingulate	141	46.7537	rs10058356,rs10067113,rs10149448,rs10175975,rs10193431,rs1027742,rs10280205,rs10495976,rs10520176,rs1053007,rs10818834,rs10823233,rs10988239,rs11032362,rs1113295,rs11165756,rs11183201,rs11227452,rs113851554,rs114848860,rs114870822,rs11587758,rs11641239,rs11670534,rs11677484,rs11748798,rs11924337,rs12432176,rs12462111,rs12541362,rs12798330,rs12811046,rs12927162,rs12969848,rs13011556,rs13059636,rs1…
Chronotype	TH of caudal middle frontal	141	46.7537	rs10058356,rs10067113,rs10149448,rs10175975,rs10193431,rs1027742,rs10280205,rs10495976,rs10520176,rs1053007,rs10818834,rs10823233,rs10988239,rs11032362,rs1113295,rs11165756,rs11183201,rs11227452,rs113851554,rs114848860,rs114870822,rs11587758,rs11641239,rs11670534,rs11677484,rs11748798,rs11924337,rs12432176,rs12462111,rs12541362,rs12798330,rs12811046,rs12927162,rs12969848,rs13011556,rs13059636,rs1…
Chronotype	TH of cuneus	141	46.7537	rs10058356,rs10067113,rs10149448,rs10175975,rs10193431,rs1027742,rs10280205,rs10495976,rs10520176,rs1053007,rs10818834,rs10823233,rs10988239,rs11032362,rs1113295,rs11165756,rs11183201,rs11227452,rs113851554,rs114848860,rs114870822,rs11587758,rs11641239,rs11670534,rs11677484,rs11748798,rs11924337,rs12432176,rs12462111,rs12541362,rs12798330,rs12811046,rs12927162,rs12969848,rs13011556,rs13059636,rs1…
Chronotype	TH of entorhinal	141	46.7537	rs10058356,rs10067113,rs10149448,rs10175975,rs10193431,rs1027742,rs10280205,rs10495976,rs10520176,rs1053007,rs10818834,rs10823233,rs10988239,rs11032362,rs1113295,rs11165756,rs11183201,rs11227452,rs113851554,rs114848860,rs114870822,rs11587758,rs11641239,rs11670534,rs11677484,rs11748798,rs11924337,rs12432176,rs12462111,rs12541362,rs12798330,rs12811046,rs12927162,rs12969848,rs13011556,rs13059636,rs1…
Chronotype	TH of frontal pole	141	46.7537	rs10058356,rs10067113,rs10149448,rs10175975,rs10193431,rs1027742,rs10280205,rs10495976,rs10520176,rs1053007,rs10818834,rs10823233,rs10988239,rs11032362,rs1113295,rs11165756,rs11183201,rs11227452,rs113851554,rs114848860,rs114870822,rs11587758,rs11641239,rs11670534,rs11677484,rs11748798,rs11924337,rs12432176,rs12462111,rs12541362,rs12798330,rs12811046,rs12927162,rs12969848,rs13011556,rs13059636,rs1…
Chronotype	TH of fusiform	141	46.7537	rs10058356,rs10067113,rs10149448,rs10175975,rs10193431,rs1027742,rs10280205,rs10495976,rs10520176,rs1053007,rs10818834,rs10823233,rs10988239,rs11032362,rs1113295,rs11165756,rs11183201,rs11227452,rs113851554,rs114848860,rs114870822,rs11587758,rs11641239,rs11670534,rs11677484,rs11748798,rs11924337,rs12432176,rs12462111,rs12541362,rs12798330,rs12811046,rs12927162,rs12969848,rs13011556,rs13059636,rs1…
Chronotype	TH of inferior parietal	141	46.7537	rs10058356,rs10067113,rs10149448,rs10175975,rs10193431,rs1027742,rs10280205,rs10495976,rs10520176,rs1053007,rs10818834,rs10823233,rs10988239,rs11032362,rs1113295,rs11165756,rs11183201,rs11227452,rs113851554,rs114848860,rs114870822,rs11587758,rs11641239,rs11670534,rs11677484,rs11748798,rs11924337,rs12432176,rs12462111,rs12541362,rs12798330,rs12811046,rs12927162,rs12969848,rs13011556,rs13059636,rs1…
Chronotype	TH of inferior temporal	140	46.8405	rs10058356,rs10067113,rs10149448,rs10175975,rs10193431,rs1027742,rs10280205,rs10495976,rs10520176,rs1053007,rs10818834,rs10823233,rs10988239,rs11032362,rs1113295,rs11165756,rs11183201,rs11227452,rs113851554,rs114848860,rs114870822,rs11587758,rs11641239,rs11670534,rs11677484,rs11748798,rs11924337,rs12432176,rs12462111,rs12541362,rs12798330,rs12811046,rs12927162,rs12969848,rs13011556,rs13059636,rs1…
Chronotype	TH of insula	141	46.7537	rs10058356,rs10067113,rs10149448,rs10175975,rs10193431,rs1027742,rs10280205,rs10495976,rs10520176,rs1053007,rs10818834,rs10823233,rs10988239,rs11032362,rs1113295,rs11165756,rs11183201,rs11227452,rs113851554,rs114848860,rs114870822,rs11587758,rs11641239,rs11670534,rs11677484,rs11748798,rs11924337,rs12432176,rs12462111,rs12541362,rs12798330,rs12811046,rs12927162,rs12969848,rs13011556,rs13059636,rs1…
Chronotype	TH of isthmus cingulate	141	46.7537	rs10058356,rs10067113,rs10149448,rs10175975,rs10193431,rs1027742,rs10280205,rs10495976,rs10520176,rs1053007,rs10818834,rs10823233,rs10988239,rs11032362,rs1113295,rs11165756,rs11183201,rs11227452,rs113851554,rs114848860,rs114870822,rs11587758,rs11641239,rs11670534,rs11677484,rs11748798,rs11924337,rs12432176,rs12462111,rs12541362,rs12798330,rs12811046,rs12927162,rs12969848,rs13011556,rs13059636,rs1…
Chronotype	TH of lateral occipital	141	46.7537	rs10058356,rs10067113,rs10149448,rs10175975,rs10193431,rs1027742,rs10280205,rs10495976,rs10520176,rs1053007,rs10818834,rs10823233,rs10988239,rs11032362,rs1113295,rs11165756,rs11183201,rs11227452,rs113851554,rs114848860,rs114870822,rs11587758,rs11641239,rs11670534,rs11677484,rs11748798,rs11924337,rs12432176,rs12462111,rs12541362,rs12798330,rs12811046,rs12927162,rs12969848,rs13011556,rs13059636,rs1…
Chronotype	TH of lateral orbitofrontal	141	46.7537	rs10058356,rs10067113,rs10149448,rs10175975,rs10193431,rs1027742,rs10280205,rs10495976,rs10520176,rs1053007,rs10818834,rs10823233,rs10988239,rs11032362,rs1113295,rs11165756,rs11183201,rs11227452,rs113851554,rs114848860,rs114870822,rs11587758,rs11641239,rs11670534,rs11677484,rs11748798,rs11924337,rs12432176,rs12462111,rs12541362,rs12798330,rs12811046,rs12927162,rs12969848,rs13011556,rs13059636,rs1…
Chronotype	TH of lingual	141	46.7537	rs10058356,rs10067113,rs10149448,rs10175975,rs10193431,rs1027742,rs10280205,rs10495976,rs10520176,rs1053007,rs10818834,rs10823233,rs10988239,rs11032362,rs1113295,rs11165756,rs11183201,rs11227452,rs113851554,rs114848860,rs114870822,rs11587758,rs11641239,rs11670534,rs11677484,rs11748798,rs11924337,rs12432176,rs12462111,rs12541362,rs12798330,rs12811046,rs12927162,rs12969848,rs13011556,rs13059636,rs1…
Chronotype	TH of medial orbitofrontal	142	46.6742	rs10058356,rs10067113,rs10149448,rs10175975,rs10193431,rs1027742,rs10280205,rs10495976,rs10520176,rs1053007,rs10772978,rs10818834,rs10823233,rs10988239,rs11032362,rs1113295,rs11165756,rs11183201,rs11227452,rs113851554,rs114848860,rs114870822,rs11587758,rs11641239,rs11670534,rs11677484,rs11748798,rs11924337,rs12432176,rs12462111,rs12541362,rs12798330,rs12811046,rs12927162,rs12969848,rs13011556,rs1…
Chronotype	TH of middle temporal	141	46.7537	rs10058356,rs10067113,rs10149448,rs10175975,rs10193431,rs1027742,rs10280205,rs10495976,rs10520176,rs1053007,rs10818834,rs10823233,rs10988239,rs11032362,rs1113295,rs11165756,rs11183201,rs11227452,rs113851554,rs114848860,rs114870822,rs11587758,rs11641239,rs11670534,rs11677484,rs11748798,rs11924337,rs12432176,rs12462111,rs12541362,rs12798330,rs12811046,rs12927162,rs12969848,rs13011556,rs13059636,rs1…
Chronotype	TH of paracentral	140	46.8405	rs10058356,rs10067113,rs10149448,rs10175975,rs10193431,rs1027742,rs10280205,rs10495976,rs10520176,rs1053007,rs10818834,rs10823233,rs10988239,rs11032362,rs1113295,rs11165756,rs11183201,rs11227452,rs113851554,rs114848860,rs114870822,rs11587758,rs11641239,rs11670534,rs11677484,rs11748798,rs11924337,rs12432176,rs12462111,rs12541362,rs12798330,rs12811046,rs12927162,rs12969848,rs13011556,rs13059636,rs1…
Chronotype	TH of parahippocampal	140	46.7353	rs10058356,rs10067113,rs10149448,rs10175975,rs10193431,rs1027742,rs10280205,rs10495976,rs10520176,rs1053007,rs10818834,rs10823233,rs10988239,rs11032362,rs1113295,rs11165756,rs11183201,rs11227452,rs113851554,rs114848860,rs114870822,rs11587758,rs11641239,rs11670534,rs11677484,rs11748798,rs11924337,rs12432176,rs12462111,rs12541362,rs12798330,rs12811046,rs12927162,rs12969848,rs13011556,rs13059636,rs1…
Chronotype	TH of pars opercularis	141	46.7537	rs10058356,rs10067113,rs10149448,rs10175975,rs10193431,rs1027742,rs10280205,rs10495976,rs10520176,rs1053007,rs10818834,rs10823233,rs10988239,rs11032362,rs1113295,rs11165756,rs11183201,rs11227452,rs113851554,rs114848860,rs114870822,rs11587758,rs11641239,rs11670534,rs11677484,rs11748798,rs11924337,rs12432176,rs12462111,rs12541362,rs12798330,rs12811046,rs12927162,rs12969848,rs13011556,rs13059636,rs1…
Chronotype	TH of pars orbitalis	141	46.7537	rs10058356,rs10067113,rs10149448,rs10175975,rs10193431,rs1027742,rs10280205,rs10495976,rs10520176,rs1053007,rs10818834,rs10823233,rs10988239,rs11032362,rs1113295,rs11165756,rs11183201,rs11227452,rs113851554,rs114848860,rs114870822,rs11587758,rs11641239,rs11670534,rs11677484,rs11748798,rs11924337,rs12432176,rs12462111,rs12541362,rs12798330,rs12811046,rs12927162,rs12969848,rs13011556,rs13059636,rs1…
Chronotype	TH of pars triangularis	141	46.7537	rs10058356,rs10067113,rs10149448,rs10175975,rs10193431,rs1027742,rs10280205,rs10495976,rs10520176,rs1053007,rs10818834,rs10823233,rs10988239,rs11032362,rs1113295,rs11165756,rs11183201,rs11227452,rs113851554,rs114848860,rs114870822,rs11587758,rs11641239,rs11670534,rs11677484,rs11748798,rs11924337,rs12432176,rs12462111,rs12541362,rs12798330,rs12811046,rs12927162,rs12969848,rs13011556,rs13059636,rs1…
Chronotype	TH of pericalcarine	142	46.6742	rs10058356,rs10067113,rs10149448,rs10175975,rs10193431,rs1027742,rs10280205,rs10495976,rs10520176,rs1053007,rs10772978,rs10818834,rs10823233,rs10988239,rs11032362,rs1113295,rs11165756,rs11183201,rs11227452,rs113851554,rs114848860,rs114870822,rs11587758,rs11641239,rs11670534,rs11677484,rs11748798,rs11924337,rs12432176,rs12462111,rs12541362,rs12798330,rs12811046,rs12927162,rs12969848,rs13011556,rs1…
Chronotype	TH of postcentral	141	46.7537	rs10058356,rs10067113,rs10149448,rs10175975,rs10193431,rs1027742,rs10280205,rs10495976,rs10520176,rs1053007,rs10818834,rs10823233,rs10988239,rs11032362,rs1113295,rs11165756,rs11183201,rs11227452,rs113851554,rs114848860,rs114870822,rs11587758,rs11641239,rs11670534,rs11677484,rs11748798,rs11924337,rs12432176,rs12462111,rs12541362,rs12798330,rs12811046,rs12927162,rs12969848,rs13011556,rs13059636,rs1…
Chronotype	TH of posterior cingulate	141	46.7537	rs10058356,rs10067113,rs10149448,rs10175975,rs10193431,rs1027742,rs10280205,rs10495976,rs10520176,rs1053007,rs10818834,rs10823233,rs10988239,rs11032362,rs1113295,rs11165756,rs11183201,rs11227452,rs113851554,rs114848860,rs114870822,rs11587758,rs11641239,rs11670534,rs11677484,rs11748798,rs11924337,rs12432176,rs12462111,rs12541362,rs12798330,rs12811046,rs12927162,rs12969848,rs13011556,rs13059636,rs1…
Chronotype	TH of precentral	141	46.7537	rs10058356,rs10067113,rs10149448,rs10175975,rs10193431,rs1027742,rs10280205,rs10495976,rs10520176,rs1053007,rs10818834,rs10823233,rs10988239,rs11032362,rs1113295,rs11165756,rs11183201,rs11227452,rs113851554,rs114848860,rs114870822,rs11587758,rs11641239,rs11670534,rs11677484,rs11748798,rs11924337,rs12432176,rs12462111,rs12541362,rs12798330,rs12811046,rs12927162,rs12969848,rs13011556,rs13059636,rs1…
Chronotype	TH of precuneus	141	46.7537	rs10058356,rs10067113,rs10149448,rs10175975,rs10193431,rs1027742,rs10280205,rs10495976,rs10520176,rs1053007,rs10818834,rs10823233,rs10988239,rs11032362,rs1113295,rs11165756,rs11183201,rs11227452,rs113851554,rs114848860,rs114870822,rs11587758,rs11641239,rs11670534,rs11677484,rs11748798,rs11924337,rs12432176,rs12462111,rs12541362,rs12798330,rs12811046,rs12927162,rs12969848,rs13011556,rs13059636,rs1…
Chronotype	TH of rostral anterior cingulate	141	46.7537	rs10058356,rs10067113,rs10149448,rs10175975,rs10193431,rs1027742,rs10280205,rs10495976,rs10520176,rs1053007,rs10818834,rs10823233,rs10988239,rs11032362,rs1113295,rs11165756,rs11183201,rs11227452,rs113851554,rs114848860,rs114870822,rs11587758,rs11641239,rs11670534,rs11677484,rs11748798,rs11924337,rs12432176,rs12462111,rs12541362,rs12798330,rs12811046,rs12927162,rs12969848,rs13011556,rs13059636,rs1…
Chronotype	TH of rostral middle frontal	141	46.7537	rs10058356,rs10067113,rs10149448,rs10175975,rs10193431,rs1027742,rs10280205,rs10495976,rs10520176,rs1053007,rs10818834,rs10823233,rs10988239,rs11032362,rs1113295,rs11165756,rs11183201,rs11227452,rs113851554,rs114848860,rs114870822,rs11587758,rs11641239,rs11670534,rs11677484,rs11748798,rs11924337,rs12432176,rs12462111,rs12541362,rs12798330,rs12811046,rs12927162,rs12969848,rs13011556,rs13059636,rs1…
Chronotype	TH of superior frontal	141	46.7537	rs10058356,rs10067113,rs10149448,rs10175975,rs10193431,rs1027742,rs10280205,rs10495976,rs10520176,rs1053007,rs10818834,rs10823233,rs10988239,rs11032362,rs1113295,rs11165756,rs11183201,rs11227452,rs113851554,rs114848860,rs114870822,rs11587758,rs11641239,rs11670534,rs11677484,rs11748798,rs11924337,rs12432176,rs12462111,rs12541362,rs12798330,rs12811046,rs12927162,rs12969848,rs13011556,rs13059636,rs1…
Chronotype	TH of superior parietal	141	46.7537	rs10058356,rs10067113,rs10149448,rs10175975,rs10193431,rs1027742,rs10280205,rs10495976,rs10520176,rs1053007,rs10818834,rs10823233,rs10988239,rs11032362,rs1113295,rs11165756,rs11183201,rs11227452,rs113851554,rs114848860,rs114870822,rs11587758,rs11641239,rs11670534,rs11677484,rs11748798,rs11924337,rs12432176,rs12462111,rs12541362,rs12798330,rs12811046,rs12927162,rs12969848,rs13011556,rs13059636,rs1…
Chronotype	TH of superior temporal	141	46.7537	rs10058356,rs10067113,rs10149448,rs10175975,rs10193431,rs1027742,rs10280205,rs10495976,rs10520176,rs1053007,rs10818834,rs10823233,rs10988239,rs11032362,rs1113295,rs11165756,rs11183201,rs11227452,rs113851554,rs114848860,rs114870822,rs11587758,rs11641239,rs11670534,rs11677484,rs11748798,rs11924337,rs12432176,rs12462111,rs12541362,rs12798330,rs12811046,rs12927162,rs12969848,rs13011556,rs13059636,rs1…
Chronotype	TH of supramarginal	141	46.7537	rs10058356,rs10067113,rs10149448,rs10175975,rs10193431,rs1027742,rs10280205,rs10495976,rs10520176,rs1053007,rs10818834,rs10823233,rs10988239,rs11032362,rs1113295,rs11165756,rs11183201,rs11227452,rs113851554,rs114848860,rs114870822,rs11587758,rs11641239,rs11670534,rs11677484,rs11748798,rs11924337,rs12432176,rs12462111,rs12541362,rs12798330,rs12811046,rs12927162,rs12969848,rs13011556,rs13059636,rs1…
Chronotype	TH of temporal pole	141	46.7537	rs10058356,rs10067113,rs10149448,rs10175975,rs10193431,rs1027742,rs10280205,rs10495976,rs10520176,rs1053007,rs10818834,rs10823233,rs10988239,rs11032362,rs1113295,rs11165756,rs11183201,rs11227452,rs113851554,rs114848860,rs114870822,rs11587758,rs11641239,rs11670534,rs11677484,rs11748798,rs11924337,rs12432176,rs12462111,rs12541362,rs12798330,rs12811046,rs12927162,rs12969848,rs13011556,rs13059636,rs1…
Chronotype	TH of transverse temporal	141	46.7537	rs10058356,rs10067113,rs10149448,rs10175975,rs10193431,rs1027742,rs10280205,rs10495976,rs10520176,rs1053007,rs10818834,rs10823233,rs10988239,rs11032362,rs1113295,rs11165756,rs11183201,rs11227452,rs113851554,rs114848860,rs114870822,rs11587758,rs11641239,rs11670534,rs11677484,rs11748798,rs11924337,rs12432176,rs12462111,rs12541362,rs12798330,rs12811046,rs12927162,rs12969848,rs13011556,rs13059636,rs1…
Chronotype	Volume of nucleus accumbens	124	47.2007	rs10058356,rs10067113,rs10149448,rs10175975,rs10193431,rs1027742,rs10280205,rs10520176,rs1053007,rs10818834,rs10823233,rs10988239,rs11032362,rs1113295,rs11165756,rs11183201,rs11227452,rs113851554,rs114870822,rs11587758,rs11641239,rs11670534,rs11677484,rs11748798,rs12432176,rs12462111,rs12798330,rs12811046,rs12927162,rs12969848,rs13059636,rs13065394,rs13316611,rs13377754,rs149611468,rs17448682,rs1…
Chronotype	Volume of amygdala	124	47.2007	rs10058356,rs10067113,rs10149448,rs10175975,rs10193431,rs1027742,rs10280205,rs10520176,rs1053007,rs10818834,rs10823233,rs10988239,rs11032362,rs1113295,rs11165756,rs11183201,rs11227452,rs113851554,rs114870822,rs11587758,rs11641239,rs11670534,rs11677484,rs11748798,rs12432176,rs12462111,rs12798330,rs12811046,rs12927162,rs12969848,rs13059636,rs13065394,rs13316611,rs13377754,rs149611468,rs17448682,rs1…
Chronotype	Volume of caudate	124	47.2007	rs10058356,rs10067113,rs10149448,rs10175975,rs10193431,rs1027742,rs10280205,rs10520176,rs1053007,rs10818834,rs10823233,rs10988239,rs11032362,rs1113295,rs11165756,rs11183201,rs11227452,rs113851554,rs114870822,rs11587758,rs11641239,rs11670534,rs11677484,rs11748798,rs12432176,rs12462111,rs12798330,rs12811046,rs12927162,rs12969848,rs13059636,rs13065394,rs13316611,rs13377754,rs149611468,rs17448682,rs1…
Chronotype	Volume of hippocampus	124	47.2007	rs10058356,rs10067113,rs10149448,rs10175975,rs10193431,rs1027742,rs10280205,rs10520176,rs1053007,rs10818834,rs10823233,rs10988239,rs11032362,rs1113295,rs11165756,rs11183201,rs11227452,rs113851554,rs114870822,rs11587758,rs11641239,rs11670534,rs11677484,rs11748798,rs12432176,rs12462111,rs12798330,rs12811046,rs12927162,rs12969848,rs13059636,rs13065394,rs13316611,rs13377754,rs149611468,rs17448682,rs1…
Chronotype	Volume of pallidum	124	47.2007	rs10058356,rs10067113,rs10149448,rs10175975,rs10193431,rs1027742,rs10280205,rs10520176,rs1053007,rs10818834,rs10823233,rs10988239,rs11032362,rs1113295,rs11165756,rs11183201,rs11227452,rs113851554,rs114870822,rs11587758,rs11641239,rs11670534,rs11677484,rs11748798,rs12432176,rs12462111,rs12798330,rs12811046,rs12927162,rs12969848,rs13059636,rs13065394,rs13316611,rs13377754,rs149611468,rs17448682,rs1…
Chronotype	Volume of putamen	124	47.2007	rs10058356,rs10067113,rs10149448,rs10175975,rs10193431,rs1027742,rs10280205,rs10520176,rs1053007,rs10818834,rs10823233,rs10988239,rs11032362,rs1113295,rs11165756,rs11183201,rs11227452,rs113851554,rs114870822,rs11587758,rs11641239,rs11670534,rs11677484,rs11748798,rs12432176,rs12462111,rs12798330,rs12811046,rs12927162,rs12969848,rs13059636,rs13065394,rs13316611,rs13377754,rs149611468,rs17448682,rs1…
Chronotype	Volume of thalamus	124	47.2007	rs10058356,rs10067113,rs10149448,rs10175975,rs10193431,rs1027742,rs10280205,rs10520176,rs1053007,rs10818834,rs10823233,rs10988239,rs11032362,rs1113295,rs11165756,rs11183201,rs11227452,rs113851554,rs114870822,rs11587758,rs11641239,rs11670534,rs11677484,rs11748798,rs12432176,rs12462111,rs12798330,rs12811046,rs12927162,rs12969848,rs13059636,rs13065394,rs13316611,rs13377754,rs149611468,rs17448682,rs1…
Chronotype	Longitudinal changes of accumbens volume	129	44.7585	rs10058356,rs10067113,rs10149448,rs10175975,rs10193431,rs1027742,rs10280205,rs10495976,rs10520176,rs1053007,rs10772978,rs10818834,rs10823233,rs10988239,rs11032362,rs1113295,rs11165756,rs11183201,rs11227452,rs113851554,rs11587758,rs11641239,rs11670534,rs11677484,rs11748798,rs11924337,rs12432176,rs12462111,rs12541362,rs12811046,rs12969848,rs13011556,rs13059636,rs13065394,rs13316611,rs13377754,rs172…
Chronotype	Longitudinal changes of amygdala volume	129	44.7585	rs10058356,rs10067113,rs10149448,rs10175975,rs10193431,rs1027742,rs10280205,rs10495976,rs10520176,rs1053007,rs10772978,rs10818834,rs10823233,rs10988239,rs11032362,rs1113295,rs11165756,rs11183201,rs11227452,rs113851554,rs11587758,rs11641239,rs11670534,rs11677484,rs11748798,rs11924337,rs12432176,rs12462111,rs12541362,rs12811046,rs12969848,rs13011556,rs13059636,rs13065394,rs13316611,rs13377754,rs172…
Chronotype	Longitudinal changes of caudate volume	129	44.7585	rs10058356,rs10067113,rs10149448,rs10175975,rs10193431,rs1027742,rs10280205,rs10495976,rs10520176,rs1053007,rs10772978,rs10818834,rs10823233,rs10988239,rs11032362,rs1113295,rs11165756,rs11183201,rs11227452,rs113851554,rs11587758,rs11641239,rs11670534,rs11677484,rs11748798,rs11924337,rs12432176,rs12462111,rs12541362,rs12811046,rs12969848,rs13011556,rs13059636,rs13065394,rs13316611,rs13377754,rs172…
Chronotype	Longitudinal changes of cerebellum cortex volume	129	44.7585	rs10058356,rs10067113,rs10149448,rs10175975,rs10193431,rs1027742,rs10280205,rs10495976,rs10520176,rs1053007,rs10772978,rs10818834,rs10823233,rs10988239,rs11032362,rs1113295,rs11165756,rs11183201,rs11227452,rs113851554,rs11587758,rs11641239,rs11670534,rs11677484,rs11748798,rs11924337,rs12432176,rs12462111,rs12541362,rs12811046,rs12969848,rs13011556,rs13059636,rs13065394,rs13316611,rs13377754,rs172…
Chronotype	Longitudinal changes of cerebellum white matter volume	129	44.7585	rs10058356,rs10067113,rs10149448,rs10175975,rs10193431,rs1027742,rs10280205,rs10495976,rs10520176,rs1053007,rs10772978,rs10818834,rs10823233,rs10988239,rs11032362,rs1113295,rs11165756,rs11183201,rs11227452,rs113851554,rs11587758,rs11641239,rs11670534,rs11677484,rs11748798,rs11924337,rs12432176,rs12462111,rs12541362,rs12811046,rs12969848,rs13011556,rs13059636,rs13065394,rs13316611,rs13377754,rs172…
Chronotype	Longitudinal changes of cerebral white matter volume	129	44.7585	rs10058356,rs10067113,rs10149448,rs10175975,rs10193431,rs1027742,rs10280205,rs10495976,rs10520176,rs1053007,rs10772978,rs10818834,rs10823233,rs10988239,rs11032362,rs1113295,rs11165756,rs11183201,rs11227452,rs113851554,rs11587758,rs11641239,rs11670534,rs11677484,rs11748798,rs11924337,rs12432176,rs12462111,rs12541362,rs12811046,rs12969848,rs13011556,rs13059636,rs13065394,rs13316611,rs13377754,rs172…
Chronotype	Longitudinal changes of cortical cortex	129	44.7585	rs10058356,rs10067113,rs10149448,rs10175975,rs10193431,rs1027742,rs10280205,rs10495976,rs10520176,rs1053007,rs10772978,rs10818834,rs10823233,rs10988239,rs11032362,rs1113295,rs11165756,rs11183201,rs11227452,rs113851554,rs11587758,rs11641239,rs11670534,rs11677484,rs11748798,rs11924337,rs12432176,rs12462111,rs12541362,rs12811046,rs12969848,rs13011556,rs13059636,rs13065394,rs13316611,rs13377754,rs172…
Chronotype	Longitudinal changes of hippocampus volume	129	44.7585	rs10058356,rs10067113,rs10149448,rs10175975,rs10193431,rs1027742,rs10280205,rs10495976,rs10520176,rs1053007,rs10772978,rs10818834,rs10823233,rs10988239,rs11032362,rs1113295,rs11165756,rs11183201,rs11227452,rs113851554,rs11587758,rs11641239,rs11670534,rs11677484,rs11748798,rs11924337,rs12432176,rs12462111,rs12541362,rs12811046,rs12969848,rs13011556,rs13059636,rs13065394,rs13316611,rs13377754,rs172…
Chronotype	Longitudinal changes of lateral ventricles volume	129	44.7585	rs10058356,rs10067113,rs10149448,rs10175975,rs10193431,rs1027742,rs10280205,rs10495976,rs10520176,rs1053007,rs10772978,rs10818834,rs10823233,rs10988239,rs11032362,rs1113295,rs11165756,rs11183201,rs11227452,rs113851554,rs11587758,rs11641239,rs11670534,rs11677484,rs11748798,rs11924337,rs12432176,rs12462111,rs12541362,rs12811046,rs12969848,rs13011556,rs13059636,rs13065394,rs13316611,rs13377754,rs172…
Chronotype	Longitudinal changes of mean cortical thickness	129	44.7585	rs10058356,rs10067113,rs10149448,rs10175975,rs10193431,rs1027742,rs10280205,rs10495976,rs10520176,rs1053007,rs10772978,rs10818834,rs10823233,rs10988239,rs11032362,rs1113295,rs11165756,rs11183201,rs11227452,rs113851554,rs11587758,rs11641239,rs11670534,rs11677484,rs11748798,rs11924337,rs12432176,rs12462111,rs12541362,rs12811046,rs12969848,rs13011556,rs13059636,rs13065394,rs13316611,rs13377754,rs172…
Chronotype	Longitudinal changes of pallidum volume	129	44.7585	rs10058356,rs10067113,rs10149448,rs10175975,rs10193431,rs1027742,rs10280205,rs10495976,rs10520176,rs1053007,rs10772978,rs10818834,rs10823233,rs10988239,rs11032362,rs1113295,rs11165756,rs11183201,rs11227452,rs113851554,rs11587758,rs11641239,rs11670534,rs11677484,rs11748798,rs11924337,rs12432176,rs12462111,rs12541362,rs12811046,rs12969848,rs13011556,rs13059636,rs13065394,rs13316611,rs13377754,rs172…
Chronotype	Longitudinal changes of putamen volume	129	44.7585	rs10058356,rs10067113,rs10149448,rs10175975,rs10193431,rs1027742,rs10280205,rs10495976,rs10520176,rs1053007,rs10772978,rs10818834,rs10823233,rs10988239,rs11032362,rs1113295,rs11165756,rs11183201,rs11227452,rs113851554,rs11587758,rs11641239,rs11670534,rs11677484,rs11748798,rs11924337,rs12432176,rs12462111,rs12541362,rs12811046,rs12969848,rs13011556,rs13059636,rs13065394,rs13316611,rs13377754,rs172…
Chronotype	Longitudinal changes of cortical surface area	129	44.7585	rs10058356,rs10067113,rs10149448,rs10175975,rs10193431,rs1027742,rs10280205,rs10495976,rs10520176,rs1053007,rs10772978,rs10818834,rs10823233,rs10988239,rs11032362,rs1113295,rs11165756,rs11183201,rs11227452,rs113851554,rs11587758,rs11641239,rs11670534,rs11677484,rs11748798,rs11924337,rs12432176,rs12462111,rs12541362,rs12811046,rs12969848,rs13011556,rs13059636,rs13065394,rs13316611,rs13377754,rs172…
Chronotype	Longitudinal changes of thalamus volume	129	44.7585	rs10058356,rs10067113,rs10149448,rs10175975,rs10193431,rs1027742,rs10280205,rs10495976,rs10520176,rs1053007,rs10772978,rs10818834,rs10823233,rs10988239,rs11032362,rs1113295,rs11165756,rs11183201,rs11227452,rs113851554,rs11587758,rs11641239,rs11670534,rs11677484,rs11748798,rs11924337,rs12432176,rs12462111,rs12541362,rs12811046,rs12969848,rs13011556,rs13059636,rs13065394,rs13316611,rs13377754,rs172…
Chronotype	Longitudinal changes of total brain volume	129	44.7585	rs10058356,rs10067113,rs10149448,rs10175975,rs10193431,rs1027742,rs10280205,rs10495976,rs10520176,rs1053007,rs10772978,rs10818834,rs10823233,rs10988239,rs11032362,rs1113295,rs11165756,rs11183201,rs11227452,rs113851554,rs11587758,rs11641239,rs11670534,rs11677484,rs11748798,rs11924337,rs12432176,rs12462111,rs12541362,rs12811046,rs12969848,rs13011556,rs13059636,rs13065394,rs13316611,rs13377754,rs172…
Morningness	SA of global cortex	106	45.5393	rs10067113,rs10123584,rs1013987,rs10149448,rs10196909,rs1027742,rs10495976,rs10520176,rs10818834,rs10976942,rs10988246,rs11032362,rs11152350,rs11174781,rs1144566,rs114870822,rs11580135,rs11587758,rs11645898,rs11670534,rs117987711,rs11841335,rs12927162,rs12969848,rs13059636,rs13065394,rs13255030,rs13269289,rs13377754,rs1470764,rs149611468,rs1524472,rs17374439,rs17575798,rs17682747,rs184033703,rs19…
Morningness	SA of bankssts	105	45.645	rs10067113,rs10123584,rs1013987,rs10149448,rs10196909,rs1027742,rs10495976,rs10520176,rs10818834,rs10976942,rs10988246,rs11032362,rs11152350,rs11174781,rs1144566,rs114870822,rs11580135,rs11587758,rs11645898,rs11670534,rs117987711,rs11841335,rs12927162,rs12969848,rs13059636,rs13065394,rs13255030,rs13269289,rs13377754,rs1470764,rs149611468,rs1524472,rs17374439,rs17575798,rs17682747,rs184033703,rs19…
Morningness	SA of caudal anterior cingulate	106	45.5393	rs10067113,rs10123584,rs1013987,rs10149448,rs10196909,rs1027742,rs10495976,rs10520176,rs10818834,rs10976942,rs10988246,rs11032362,rs11152350,rs11174781,rs1144566,rs114870822,rs11580135,rs11587758,rs11645898,rs11670534,rs117987711,rs11841335,rs12927162,rs12969848,rs13059636,rs13065394,rs13255030,rs13269289,rs13377754,rs1470764,rs149611468,rs1524472,rs17374439,rs17575798,rs17682747,rs184033703,rs19…
Morningness	SA of caudal middle frontal	106	45.5393	rs10067113,rs10123584,rs1013987,rs10149448,rs10196909,rs1027742,rs10495976,rs10520176,rs10818834,rs10976942,rs10988246,rs11032362,rs11152350,rs11174781,rs1144566,rs114870822,rs11580135,rs11587758,rs11645898,rs11670534,rs117987711,rs11841335,rs12927162,rs12969848,rs13059636,rs13065394,rs13255030,rs13269289,rs13377754,rs1470764,rs149611468,rs1524472,rs17374439,rs17575798,rs17682747,rs184033703,rs19…
Morningness	SA of cuneus	106	45.5393	rs10067113,rs10123584,rs1013987,rs10149448,rs10196909,rs1027742,rs10495976,rs10520176,rs10818834,rs10976942,rs10988246,rs11032362,rs11152350,rs11174781,rs1144566,rs114870822,rs11580135,rs11587758,rs11645898,rs11670534,rs117987711,rs11841335,rs12927162,rs12969848,rs13059636,rs13065394,rs13255030,rs13269289,rs13377754,rs1470764,rs149611468,rs1524472,rs17374439,rs17575798,rs17682747,rs184033703,rs19…
Morningness	SA of entorhinal	106	45.5393	rs10067113,rs10123584,rs1013987,rs10149448,rs10196909,rs1027742,rs10495976,rs10520176,rs10818834,rs10976942,rs10988246,rs11032362,rs11152350,rs11174781,rs1144566,rs114870822,rs11580135,rs11587758,rs11645898,rs11670534,rs117987711,rs11841335,rs12927162,rs12969848,rs13059636,rs13065394,rs13255030,rs13269289,rs13377754,rs1470764,rs149611468,rs1524472,rs17374439,rs17575798,rs17682747,rs184033703,rs19…
Morningness	SA of frontal pole	106	45.5393	rs10067113,rs10123584,rs1013987,rs10149448,rs10196909,rs1027742,rs10495976,rs10520176,rs10818834,rs10976942,rs10988246,rs11032362,rs11152350,rs11174781,rs1144566,rs114870822,rs11580135,rs11587758,rs11645898,rs11670534,rs117987711,rs11841335,rs12927162,rs12969848,rs13059636,rs13065394,rs13255030,rs13269289,rs13377754,rs1470764,rs149611468,rs1524472,rs17374439,rs17575798,rs17682747,rs184033703,rs19…
Morningness	SA of fusiform	106	45.5393	rs10067113,rs10123584,rs1013987,rs10149448,rs10196909,rs1027742,rs10495976,rs10520176,rs10818834,rs10976942,rs10988246,rs11032362,rs11152350,rs11174781,rs1144566,rs114870822,rs11580135,rs11587758,rs11645898,rs11670534,rs117987711,rs11841335,rs12927162,rs12969848,rs13059636,rs13065394,rs13255030,rs13269289,rs13377754,rs1470764,rs149611468,rs1524472,rs17374439,rs17575798,rs17682747,rs184033703,rs19…
Morningness	SA of inferior parietal	106	45.5393	rs10067113,rs10123584,rs1013987,rs10149448,rs10196909,rs1027742,rs10495976,rs10520176,rs10818834,rs10976942,rs10988246,rs11032362,rs11152350,rs11174781,rs1144566,rs114870822,rs11580135,rs11587758,rs11645898,rs11670534,rs117987711,rs11841335,rs12927162,rs12969848,rs13059636,rs13065394,rs13255030,rs13269289,rs13377754,rs1470764,rs149611468,rs1524472,rs17374439,rs17575798,rs17682747,rs184033703,rs19…
Morningness	SA of inferior temporal	106	45.5393	rs10067113,rs10123584,rs1013987,rs10149448,rs10196909,rs1027742,rs10495976,rs10520176,rs10818834,rs10976942,rs10988246,rs11032362,rs11152350,rs11174781,rs1144566,rs114870822,rs11580135,rs11587758,rs11645898,rs11670534,rs117987711,rs11841335,rs12927162,rs12969848,rs13059636,rs13065394,rs13255030,rs13269289,rs13377754,rs1470764,rs149611468,rs1524472,rs17374439,rs17575798,rs17682747,rs184033703,rs19…
Morningness	SA of insula	106	45.5393	rs10067113,rs10123584,rs1013987,rs10149448,rs10196909,rs1027742,rs10495976,rs10520176,rs10818834,rs10976942,rs10988246,rs11032362,rs11152350,rs11174781,rs1144566,rs114870822,rs11580135,rs11587758,rs11645898,rs11670534,rs117987711,rs11841335,rs12927162,rs12969848,rs13059636,rs13065394,rs13255030,rs13269289,rs13377754,rs1470764,rs149611468,rs1524472,rs17374439,rs17575798,rs17682747,rs184033703,rs19…
Morningness	SA of isthmus cingulate	106	45.5393	rs10067113,rs10123584,rs1013987,rs10149448,rs10196909,rs1027742,rs10495976,rs10520176,rs10818834,rs10976942,rs10988246,rs11032362,rs11152350,rs11174781,rs1144566,rs114870822,rs11580135,rs11587758,rs11645898,rs11670534,rs117987711,rs11841335,rs12927162,rs12969848,rs13059636,rs13065394,rs13255030,rs13269289,rs13377754,rs1470764,rs149611468,rs1524472,rs17374439,rs17575798,rs17682747,rs184033703,rs19…
Morningness	SA of lateral occipital	106	45.5393	rs10067113,rs10123584,rs1013987,rs10149448,rs10196909,rs1027742,rs10495976,rs10520176,rs10818834,rs10976942,rs10988246,rs11032362,rs11152350,rs11174781,rs1144566,rs114870822,rs11580135,rs11587758,rs11645898,rs11670534,rs117987711,rs11841335,rs12927162,rs12969848,rs13059636,rs13065394,rs13255030,rs13269289,rs13377754,rs1470764,rs149611468,rs1524472,rs17374439,rs17575798,rs17682747,rs184033703,rs19…
Morningness	SA of lateral orbitofrontal	106	45.5393	rs10067113,rs10123584,rs1013987,rs10149448,rs10196909,rs1027742,rs10495976,rs10520176,rs10818834,rs10976942,rs10988246,rs11032362,rs11152350,rs11174781,rs1144566,rs114870822,rs11580135,rs11587758,rs11645898,rs11670534,rs117987711,rs11841335,rs12927162,rs12969848,rs13059636,rs13065394,rs13255030,rs13269289,rs13377754,rs1470764,rs149611468,rs1524472,rs17374439,rs17575798,rs17682747,rs184033703,rs19…
Morningness	SA of lingual	106	45.5393	rs10067113,rs10123584,rs1013987,rs10149448,rs10196909,rs1027742,rs10495976,rs10520176,rs10818834,rs10976942,rs10988246,rs11032362,rs11152350,rs11174781,rs1144566,rs114870822,rs11580135,rs11587758,rs11645898,rs11670534,rs117987711,rs11841335,rs12927162,rs12969848,rs13059636,rs13065394,rs13255030,rs13269289,rs13377754,rs1470764,rs149611468,rs1524472,rs17374439,rs17575798,rs17682747,rs184033703,rs19…
Morningness	SA of medial orbitofrontal	106	45.5393	rs10067113,rs10123584,rs1013987,rs10149448,rs10196909,rs1027742,rs10495976,rs10520176,rs10818834,rs10976942,rs10988246,rs11032362,rs11152350,rs11174781,rs1144566,rs114870822,rs11580135,rs11587758,rs11645898,rs11670534,rs117987711,rs11841335,rs12927162,rs12969848,rs13059636,rs13065394,rs13255030,rs13269289,rs13377754,rs1470764,rs149611468,rs1524472,rs17374439,rs17575798,rs17682747,rs184033703,rs19…
Morningness	SA of middle temporal	106	45.5393	rs10067113,rs10123584,rs1013987,rs10149448,rs10196909,rs1027742,rs10495976,rs10520176,rs10818834,rs10976942,rs10988246,rs11032362,rs11152350,rs11174781,rs1144566,rs114870822,rs11580135,rs11587758,rs11645898,rs11670534,rs117987711,rs11841335,rs12927162,rs12969848,rs13059636,rs13065394,rs13255030,rs13269289,rs13377754,rs1470764,rs149611468,rs1524472,rs17374439,rs17575798,rs17682747,rs184033703,rs19…
Morningness	SA of paracentral	106	45.5393	rs10067113,rs10123584,rs1013987,rs10149448,rs10196909,rs1027742,rs10495976,rs10520176,rs10818834,rs10976942,rs10988246,rs11032362,rs11152350,rs11174781,rs1144566,rs114870822,rs11580135,rs11587758,rs11645898,rs11670534,rs117987711,rs11841335,rs12927162,rs12969848,rs13059636,rs13065394,rs13255030,rs13269289,rs13377754,rs1470764,rs149611468,rs1524472,rs17374439,rs17575798,rs17682747,rs184033703,rs19…
Morningness	SA of parahippocampal	106	45.5393	rs10067113,rs10123584,rs1013987,rs10149448,rs10196909,rs1027742,rs10495976,rs10520176,rs10818834,rs10976942,rs10988246,rs11032362,rs11152350,rs11174781,rs1144566,rs114870822,rs11580135,rs11587758,rs11645898,rs11670534,rs117987711,rs11841335,rs12927162,rs12969848,rs13059636,rs13065394,rs13255030,rs13269289,rs13377754,rs1470764,rs149611468,rs1524472,rs17374439,rs17575798,rs17682747,rs184033703,rs19…
Morningness	SA of pars opercularis	106	45.5393	rs10067113,rs10123584,rs1013987,rs10149448,rs10196909,rs1027742,rs10495976,rs10520176,rs10818834,rs10976942,rs10988246,rs11032362,rs11152350,rs11174781,rs1144566,rs114870822,rs11580135,rs11587758,rs11645898,rs11670534,rs117987711,rs11841335,rs12927162,rs12969848,rs13059636,rs13065394,rs13255030,rs13269289,rs13377754,rs1470764,rs149611468,rs1524472,rs17374439,rs17575798,rs17682747,rs184033703,rs19…
Morningness	SA of pars orbitalis	106	45.5393	rs10067113,rs10123584,rs1013987,rs10149448,rs10196909,rs1027742,rs10495976,rs10520176,rs10818834,rs10976942,rs10988246,rs11032362,rs11152350,rs11174781,rs1144566,rs114870822,rs11580135,rs11587758,rs11645898,rs11670534,rs117987711,rs11841335,rs12927162,rs12969848,rs13059636,rs13065394,rs13255030,rs13269289,rs13377754,rs1470764,rs149611468,rs1524472,rs17374439,rs17575798,rs17682747,rs184033703,rs19…
Morningness	SA of pars triangularis	106	45.5393	rs10067113,rs10123584,rs1013987,rs10149448,rs10196909,rs1027742,rs10495976,rs10520176,rs10818834,rs10976942,rs10988246,rs11032362,rs11152350,rs11174781,rs1144566,rs114870822,rs11580135,rs11587758,rs11645898,rs11670534,rs117987711,rs11841335,rs12927162,rs12969848,rs13059636,rs13065394,rs13255030,rs13269289,rs13377754,rs1470764,rs149611468,rs1524472,rs17374439,rs17575798,rs17682747,rs184033703,rs19…
Morningness	SA of pericalcarine	106	45.5393	rs10067113,rs10123584,rs1013987,rs10149448,rs10196909,rs1027742,rs10495976,rs10520176,rs10818834,rs10976942,rs10988246,rs11032362,rs11152350,rs11174781,rs1144566,rs114870822,rs11580135,rs11587758,rs11645898,rs11670534,rs117987711,rs11841335,rs12927162,rs12969848,rs13059636,rs13065394,rs13255030,rs13269289,rs13377754,rs1470764,rs149611468,rs1524472,rs17374439,rs17575798,rs17682747,rs184033703,rs19…
Morningness	SA of postcentral	106	45.5393	rs10067113,rs10123584,rs1013987,rs10149448,rs10196909,rs1027742,rs10495976,rs10520176,rs10818834,rs10976942,rs10988246,rs11032362,rs11152350,rs11174781,rs1144566,rs114870822,rs11580135,rs11587758,rs11645898,rs11670534,rs117987711,rs11841335,rs12927162,rs12969848,rs13059636,rs13065394,rs13255030,rs13269289,rs13377754,rs1470764,rs149611468,rs1524472,rs17374439,rs17575798,rs17682747,rs184033703,rs19…
Morningness	SA of posterior cingulate	106	45.5393	rs10067113,rs10123584,rs1013987,rs10149448,rs10196909,rs1027742,rs10495976,rs10520176,rs10818834,rs10976942,rs10988246,rs11032362,rs11152350,rs11174781,rs1144566,rs114870822,rs11580135,rs11587758,rs11645898,rs11670534,rs117987711,rs11841335,rs12927162,rs12969848,rs13059636,rs13065394,rs13255030,rs13269289,rs13377754,rs1470764,rs149611468,rs1524472,rs17374439,rs17575798,rs17682747,rs184033703,rs19…
Morningness	SA of precentral	106	45.5393	rs10067113,rs10123584,rs1013987,rs10149448,rs10196909,rs1027742,rs10495976,rs10520176,rs10818834,rs10976942,rs10988246,rs11032362,rs11152350,rs11174781,rs1144566,rs114870822,rs11580135,rs11587758,rs11645898,rs11670534,rs117987711,rs11841335,rs12927162,rs12969848,rs13059636,rs13065394,rs13255030,rs13269289,rs13377754,rs1470764,rs149611468,rs1524472,rs17374439,rs17575798,rs17682747,rs184033703,rs19…
Morningness	SA of precuneus	106	45.5393	rs10067113,rs10123584,rs1013987,rs10149448,rs10196909,rs1027742,rs10495976,rs10520176,rs10818834,rs10976942,rs10988246,rs11032362,rs11152350,rs11174781,rs1144566,rs114870822,rs11580135,rs11587758,rs11645898,rs11670534,rs117987711,rs11841335,rs12927162,rs12969848,rs13059636,rs13065394,rs13255030,rs13269289,rs13377754,rs1470764,rs149611468,rs1524472,rs17374439,rs17575798,rs17682747,rs184033703,rs19…
Morningness	SA of rostral anterior cingulate	106	45.5393	rs10067113,rs10123584,rs1013987,rs10149448,rs10196909,rs1027742,rs10495976,rs10520176,rs10818834,rs10976942,rs10988246,rs11032362,rs11152350,rs11174781,rs1144566,rs114870822,rs11580135,rs11587758,rs11645898,rs11670534,rs117987711,rs11841335,rs12927162,rs12969848,rs13059636,rs13065394,rs13255030,rs13269289,rs13377754,rs1470764,rs149611468,rs1524472,rs17374439,rs17575798,rs17682747,rs184033703,rs19…
Morningness	SA of rostral middle frontal	106	45.5393	rs10067113,rs10123584,rs1013987,rs10149448,rs10196909,rs1027742,rs10495976,rs10520176,rs10818834,rs10976942,rs10988246,rs11032362,rs11152350,rs11174781,rs1144566,rs114870822,rs11580135,rs11587758,rs11645898,rs11670534,rs117987711,rs11841335,rs12927162,rs12969848,rs13059636,rs13065394,rs13255030,rs13269289,rs13377754,rs1470764,rs149611468,rs1524472,rs17374439,rs17575798,rs17682747,rs184033703,rs19…
Morningness	SA of superior frontal	106	45.5393	rs10067113,rs10123584,rs1013987,rs10149448,rs10196909,rs1027742,rs10495976,rs10520176,rs10818834,rs10976942,rs10988246,rs11032362,rs11152350,rs11174781,rs1144566,rs114870822,rs11580135,rs11587758,rs11645898,rs11670534,rs117987711,rs11841335,rs12927162,rs12969848,rs13059636,rs13065394,rs13255030,rs13269289,rs13377754,rs1470764,rs149611468,rs1524472,rs17374439,rs17575798,rs17682747,rs184033703,rs19…
Morningness	SA of superior parietal	106	45.5393	rs10067113,rs10123584,rs1013987,rs10149448,rs10196909,rs1027742,rs10495976,rs10520176,rs10818834,rs10976942,rs10988246,rs11032362,rs11152350,rs11174781,rs1144566,rs114870822,rs11580135,rs11587758,rs11645898,rs11670534,rs117987711,rs11841335,rs12927162,rs12969848,rs13059636,rs13065394,rs13255030,rs13269289,rs13377754,rs1470764,rs149611468,rs1524472,rs17374439,rs17575798,rs17682747,rs184033703,rs19…
Morningness	SA of superior temporal	106	45.5393	rs10067113,rs10123584,rs1013987,rs10149448,rs10196909,rs1027742,rs10495976,rs10520176,rs10818834,rs10976942,rs10988246,rs11032362,rs11152350,rs11174781,rs1144566,rs114870822,rs11580135,rs11587758,rs11645898,rs11670534,rs117987711,rs11841335,rs12927162,rs12969848,rs13059636,rs13065394,rs13255030,rs13269289,rs13377754,rs1470764,rs149611468,rs1524472,rs17374439,rs17575798,rs17682747,rs184033703,rs19…
Morningness	SA of supramarginal	106	45.5393	rs10067113,rs10123584,rs1013987,rs10149448,rs10196909,rs1027742,rs10495976,rs10520176,rs10818834,rs10976942,rs10988246,rs11032362,rs11152350,rs11174781,rs1144566,rs114870822,rs11580135,rs11587758,rs11645898,rs11670534,rs117987711,rs11841335,rs12927162,rs12969848,rs13059636,rs13065394,rs13255030,rs13269289,rs13377754,rs1470764,rs149611468,rs1524472,rs17374439,rs17575798,rs17682747,rs184033703,rs19…
Morningness	SA of temporal pole	106	45.5393	rs10067113,rs10123584,rs1013987,rs10149448,rs10196909,rs1027742,rs10495976,rs10520176,rs10818834,rs10976942,rs10988246,rs11032362,rs11152350,rs11174781,rs1144566,rs114870822,rs11580135,rs11587758,rs11645898,rs11670534,rs117987711,rs11841335,rs12927162,rs12969848,rs13059636,rs13065394,rs13255030,rs13269289,rs13377754,rs1470764,rs149611468,rs1524472,rs17374439,rs17575798,rs17682747,rs184033703,rs19…
Morningness	SA of transverse temporal	106	45.5393	rs10067113,rs10123584,rs1013987,rs10149448,rs10196909,rs1027742,rs10495976,rs10520176,rs10818834,rs10976942,rs10988246,rs11032362,rs11152350,rs11174781,rs1144566,rs114870822,rs11580135,rs11587758,rs11645898,rs11670534,rs117987711,rs11841335,rs12927162,rs12969848,rs13059636,rs13065394,rs13255030,rs13269289,rs13377754,rs1470764,rs149611468,rs1524472,rs17374439,rs17575798,rs17682747,rs184033703,rs19…
Morningness	TH of global cortex	106	45.5393	rs10067113,rs10123584,rs1013987,rs10149448,rs10196909,rs1027742,rs10495976,rs10520176,rs10818834,rs10976942,rs10988246,rs11032362,rs11152350,rs11174781,rs1144566,rs114870822,rs11580135,rs11587758,rs11645898,rs11670534,rs117987711,rs11841335,rs12927162,rs12969848,rs13059636,rs13065394,rs13255030,rs13269289,rs13377754,rs1470764,rs149611468,rs1524472,rs17374439,rs17575798,rs17682747,rs184033703,rs19…
Morningness	TH of bankssts	106	45.5393	rs10067113,rs10123584,rs1013987,rs10149448,rs10196909,rs1027742,rs10495976,rs10520176,rs10818834,rs10976942,rs10988246,rs11032362,rs11152350,rs11174781,rs1144566,rs114870822,rs11580135,rs11587758,rs11645898,rs11670534,rs117987711,rs11841335,rs12927162,rs12969848,rs13059636,rs13065394,rs13255030,rs13269289,rs13377754,rs1470764,rs149611468,rs1524472,rs17374439,rs17575798,rs17682747,rs184033703,rs19…
Morningness	TH of caudal anterior cingulate	106	45.5393	rs10067113,rs10123584,rs1013987,rs10149448,rs10196909,rs1027742,rs10495976,rs10520176,rs10818834,rs10976942,rs10988246,rs11032362,rs11152350,rs11174781,rs1144566,rs114870822,rs11580135,rs11587758,rs11645898,rs11670534,rs117987711,rs11841335,rs12927162,rs12969848,rs13059636,rs13065394,rs13255030,rs13269289,rs13377754,rs1470764,rs149611468,rs1524472,rs17374439,rs17575798,rs17682747,rs184033703,rs19…
Morningness	TH of caudal middle frontal	106	45.5393	rs10067113,rs10123584,rs1013987,rs10149448,rs10196909,rs1027742,rs10495976,rs10520176,rs10818834,rs10976942,rs10988246,rs11032362,rs11152350,rs11174781,rs1144566,rs114870822,rs11580135,rs11587758,rs11645898,rs11670534,rs117987711,rs11841335,rs12927162,rs12969848,rs13059636,rs13065394,rs13255030,rs13269289,rs13377754,rs1470764,rs149611468,rs1524472,rs17374439,rs17575798,rs17682747,rs184033703,rs19…
Morningness	TH of cuneus	106	45.5393	rs10067113,rs10123584,rs1013987,rs10149448,rs10196909,rs1027742,rs10495976,rs10520176,rs10818834,rs10976942,rs10988246,rs11032362,rs11152350,rs11174781,rs1144566,rs114870822,rs11580135,rs11587758,rs11645898,rs11670534,rs117987711,rs11841335,rs12927162,rs12969848,rs13059636,rs13065394,rs13255030,rs13269289,rs13377754,rs1470764,rs149611468,rs1524472,rs17374439,rs17575798,rs17682747,rs184033703,rs19…
Morningness	TH of entorhinal	106	45.5393	rs10067113,rs10123584,rs1013987,rs10149448,rs10196909,rs1027742,rs10495976,rs10520176,rs10818834,rs10976942,rs10988246,rs11032362,rs11152350,rs11174781,rs1144566,rs114870822,rs11580135,rs11587758,rs11645898,rs11670534,rs117987711,rs11841335,rs12927162,rs12969848,rs13059636,rs13065394,rs13255030,rs13269289,rs13377754,rs1470764,rs149611468,rs1524472,rs17374439,rs17575798,rs17682747,rs184033703,rs19…
Morningness	TH of frontal pole	106	45.5393	rs10067113,rs10123584,rs1013987,rs10149448,rs10196909,rs1027742,rs10495976,rs10520176,rs10818834,rs10976942,rs10988246,rs11032362,rs11152350,rs11174781,rs1144566,rs114870822,rs11580135,rs11587758,rs11645898,rs11670534,rs117987711,rs11841335,rs12927162,rs12969848,rs13059636,rs13065394,rs13255030,rs13269289,rs13377754,rs1470764,rs149611468,rs1524472,rs17374439,rs17575798,rs17682747,rs184033703,rs19…
Morningness	TH of fusiform	106	45.5393	rs10067113,rs10123584,rs1013987,rs10149448,rs10196909,rs1027742,rs10495976,rs10520176,rs10818834,rs10976942,rs10988246,rs11032362,rs11152350,rs11174781,rs1144566,rs114870822,rs11580135,rs11587758,rs11645898,rs11670534,rs117987711,rs11841335,rs12927162,rs12969848,rs13059636,rs13065394,rs13255030,rs13269289,rs13377754,rs1470764,rs149611468,rs1524472,rs17374439,rs17575798,rs17682747,rs184033703,rs19…
Morningness	TH of inferior parietal	106	45.5393	rs10067113,rs10123584,rs1013987,rs10149448,rs10196909,rs1027742,rs10495976,rs10520176,rs10818834,rs10976942,rs10988246,rs11032362,rs11152350,rs11174781,rs1144566,rs114870822,rs11580135,rs11587758,rs11645898,rs11670534,rs117987711,rs11841335,rs12927162,rs12969848,rs13059636,rs13065394,rs13255030,rs13269289,rs13377754,rs1470764,rs149611468,rs1524472,rs17374439,rs17575798,rs17682747,rs184033703,rs19…
Morningness	TH of inferior temporal	106	45.5393	rs10067113,rs10123584,rs1013987,rs10149448,rs10196909,rs1027742,rs10495976,rs10520176,rs10818834,rs10976942,rs10988246,rs11032362,rs11152350,rs11174781,rs1144566,rs114870822,rs11580135,rs11587758,rs11645898,rs11670534,rs117987711,rs11841335,rs12927162,rs12969848,rs13059636,rs13065394,rs13255030,rs13269289,rs13377754,rs1470764,rs149611468,rs1524472,rs17374439,rs17575798,rs17682747,rs184033703,rs19…
Morningness	TH of insula	106	45.5393	rs10067113,rs10123584,rs1013987,rs10149448,rs10196909,rs1027742,rs10495976,rs10520176,rs10818834,rs10976942,rs10988246,rs11032362,rs11152350,rs11174781,rs1144566,rs114870822,rs11580135,rs11587758,rs11645898,rs11670534,rs117987711,rs11841335,rs12927162,rs12969848,rs13059636,rs13065394,rs13255030,rs13269289,rs13377754,rs1470764,rs149611468,rs1524472,rs17374439,rs17575798,rs17682747,rs184033703,rs19…
Morningness	TH of isthmus cingulate	106	45.5393	rs10067113,rs10123584,rs1013987,rs10149448,rs10196909,rs1027742,rs10495976,rs10520176,rs10818834,rs10976942,rs10988246,rs11032362,rs11152350,rs11174781,rs1144566,rs114870822,rs11580135,rs11587758,rs11645898,rs11670534,rs117987711,rs11841335,rs12927162,rs12969848,rs13059636,rs13065394,rs13255030,rs13269289,rs13377754,rs1470764,rs149611468,rs1524472,rs17374439,rs17575798,rs17682747,rs184033703,rs19…
Morningness	TH of lateral occipital	106	45.5393	rs10067113,rs10123584,rs1013987,rs10149448,rs10196909,rs1027742,rs10495976,rs10520176,rs10818834,rs10976942,rs10988246,rs11032362,rs11152350,rs11174781,rs1144566,rs114870822,rs11580135,rs11587758,rs11645898,rs11670534,rs117987711,rs11841335,rs12927162,rs12969848,rs13059636,rs13065394,rs13255030,rs13269289,rs13377754,rs1470764,rs149611468,rs1524472,rs17374439,rs17575798,rs17682747,rs184033703,rs19…
Morningness	TH of lateral orbitofrontal	106	45.5393	rs10067113,rs10123584,rs1013987,rs10149448,rs10196909,rs1027742,rs10495976,rs10520176,rs10818834,rs10976942,rs10988246,rs11032362,rs11152350,rs11174781,rs1144566,rs114870822,rs11580135,rs11587758,rs11645898,rs11670534,rs117987711,rs11841335,rs12927162,rs12969848,rs13059636,rs13065394,rs13255030,rs13269289,rs13377754,rs1470764,rs149611468,rs1524472,rs17374439,rs17575798,rs17682747,rs184033703,rs19…
Morningness	TH of lingual	106	45.5393	rs10067113,rs10123584,rs1013987,rs10149448,rs10196909,rs1027742,rs10495976,rs10520176,rs10818834,rs10976942,rs10988246,rs11032362,rs11152350,rs11174781,rs1144566,rs114870822,rs11580135,rs11587758,rs11645898,rs11670534,rs117987711,rs11841335,rs12927162,rs12969848,rs13059636,rs13065394,rs13255030,rs13269289,rs13377754,rs1470764,rs149611468,rs1524472,rs17374439,rs17575798,rs17682747,rs184033703,rs19…
Morningness	TH of medial orbitofrontal	106	45.5393	rs10067113,rs10123584,rs1013987,rs10149448,rs10196909,rs1027742,rs10495976,rs10520176,rs10818834,rs10976942,rs10988246,rs11032362,rs11152350,rs11174781,rs1144566,rs114870822,rs11580135,rs11587758,rs11645898,rs11670534,rs117987711,rs11841335,rs12927162,rs12969848,rs13059636,rs13065394,rs13255030,rs13269289,rs13377754,rs1470764,rs149611468,rs1524472,rs17374439,rs17575798,rs17682747,rs184033703,rs19…
Morningness	TH of middle temporal	106	45.5393	rs10067113,rs10123584,rs1013987,rs10149448,rs10196909,rs1027742,rs10495976,rs10520176,rs10818834,rs10976942,rs10988246,rs11032362,rs11152350,rs11174781,rs1144566,rs114870822,rs11580135,rs11587758,rs11645898,rs11670534,rs117987711,rs11841335,rs12927162,rs12969848,rs13059636,rs13065394,rs13255030,rs13269289,rs13377754,rs1470764,rs149611468,rs1524472,rs17374439,rs17575798,rs17682747,rs184033703,rs19…
Morningness	TH of paracentral	106	45.5393	rs10067113,rs10123584,rs1013987,rs10149448,rs10196909,rs1027742,rs10495976,rs10520176,rs10818834,rs10976942,rs10988246,rs11032362,rs11152350,rs11174781,rs1144566,rs114870822,rs11580135,rs11587758,rs11645898,rs11670534,rs117987711,rs11841335,rs12927162,rs12969848,rs13059636,rs13065394,rs13255030,rs13269289,rs13377754,rs1470764,rs149611468,rs1524472,rs17374439,rs17575798,rs17682747,rs184033703,rs19…
Morningness	TH of parahippocampal	105	45.5752	rs10067113,rs10123584,rs1013987,rs10149448,rs10196909,rs1027742,rs10495976,rs10520176,rs10818834,rs10976942,rs10988246,rs11032362,rs11152350,rs11174781,rs1144566,rs114870822,rs11580135,rs11587758,rs11645898,rs11670534,rs117987711,rs11841335,rs12927162,rs12969848,rs13059636,rs13065394,rs13255030,rs13269289,rs13377754,rs1470764,rs149611468,rs1524472,rs17374439,rs17575798,rs17682747,rs184033703,rs19…
Morningness	TH of pars opercularis	106	45.5393	rs10067113,rs10123584,rs1013987,rs10149448,rs10196909,rs1027742,rs10495976,rs10520176,rs10818834,rs10976942,rs10988246,rs11032362,rs11152350,rs11174781,rs1144566,rs114870822,rs11580135,rs11587758,rs11645898,rs11670534,rs117987711,rs11841335,rs12927162,rs12969848,rs13059636,rs13065394,rs13255030,rs13269289,rs13377754,rs1470764,rs149611468,rs1524472,rs17374439,rs17575798,rs17682747,rs184033703,rs19…
Morningness	TH of pars orbitalis	105	45.6628	rs10067113,rs10123584,rs1013987,rs10149448,rs10196909,rs1027742,rs10495976,rs10520176,rs10818834,rs10976942,rs10988246,rs11032362,rs11152350,rs11174781,rs1144566,rs114870822,rs11580135,rs11587758,rs11645898,rs11670534,rs117987711,rs11841335,rs12927162,rs12969848,rs13059636,rs13065394,rs13255030,rs13269289,rs13377754,rs1470764,rs149611468,rs1524472,rs17374439,rs17575798,rs17682747,rs184033703,rs19…
Morningness	TH of pars triangularis	106	45.5393	rs10067113,rs10123584,rs1013987,rs10149448,rs10196909,rs1027742,rs10495976,rs10520176,rs10818834,rs10976942,rs10988246,rs11032362,rs11152350,rs11174781,rs1144566,rs114870822,rs11580135,rs11587758,rs11645898,rs11670534,rs117987711,rs11841335,rs12927162,rs12969848,rs13059636,rs13065394,rs13255030,rs13269289,rs13377754,rs1470764,rs149611468,rs1524472,rs17374439,rs17575798,rs17682747,rs184033703,rs19…
Morningness	TH of pericalcarine	106	45.5393	rs10067113,rs10123584,rs1013987,rs10149448,rs10196909,rs1027742,rs10495976,rs10520176,rs10818834,rs10976942,rs10988246,rs11032362,rs11152350,rs11174781,rs1144566,rs114870822,rs11580135,rs11587758,rs11645898,rs11670534,rs117987711,rs11841335,rs12927162,rs12969848,rs13059636,rs13065394,rs13255030,rs13269289,rs13377754,rs1470764,rs149611468,rs1524472,rs17374439,rs17575798,rs17682747,rs184033703,rs19…
Morningness	TH of postcentral	106	45.5393	rs10067113,rs10123584,rs1013987,rs10149448,rs10196909,rs1027742,rs10495976,rs10520176,rs10818834,rs10976942,rs10988246,rs11032362,rs11152350,rs11174781,rs1144566,rs114870822,rs11580135,rs11587758,rs11645898,rs11670534,rs117987711,rs11841335,rs12927162,rs12969848,rs13059636,rs13065394,rs13255030,rs13269289,rs13377754,rs1470764,rs149611468,rs1524472,rs17374439,rs17575798,rs17682747,rs184033703,rs19…
Morningness	TH of posterior cingulate	106	45.5393	rs10067113,rs10123584,rs1013987,rs10149448,rs10196909,rs1027742,rs10495976,rs10520176,rs10818834,rs10976942,rs10988246,rs11032362,rs11152350,rs11174781,rs1144566,rs114870822,rs11580135,rs11587758,rs11645898,rs11670534,rs117987711,rs11841335,rs12927162,rs12969848,rs13059636,rs13065394,rs13255030,rs13269289,rs13377754,rs1470764,rs149611468,rs1524472,rs17374439,rs17575798,rs17682747,rs184033703,rs19…
Morningness	TH of precentral	106	45.5393	rs10067113,rs10123584,rs1013987,rs10149448,rs10196909,rs1027742,rs10495976,rs10520176,rs10818834,rs10976942,rs10988246,rs11032362,rs11152350,rs11174781,rs1144566,rs114870822,rs11580135,rs11587758,rs11645898,rs11670534,rs117987711,rs11841335,rs12927162,rs12969848,rs13059636,rs13065394,rs13255030,rs13269289,rs13377754,rs1470764,rs149611468,rs1524472,rs17374439,rs17575798,rs17682747,rs184033703,rs19…
Morningness	TH of precuneus	106	45.5393	rs10067113,rs10123584,rs1013987,rs10149448,rs10196909,rs1027742,rs10495976,rs10520176,rs10818834,rs10976942,rs10988246,rs11032362,rs11152350,rs11174781,rs1144566,rs114870822,rs11580135,rs11587758,rs11645898,rs11670534,rs117987711,rs11841335,rs12927162,rs12969848,rs13059636,rs13065394,rs13255030,rs13269289,rs13377754,rs1470764,rs149611468,rs1524472,rs17374439,rs17575798,rs17682747,rs184033703,rs19…
Morningness	TH of rostral anterior cingulate	106	45.5393	rs10067113,rs10123584,rs1013987,rs10149448,rs10196909,rs1027742,rs10495976,rs10520176,rs10818834,rs10976942,rs10988246,rs11032362,rs11152350,rs11174781,rs1144566,rs114870822,rs11580135,rs11587758,rs11645898,rs11670534,rs117987711,rs11841335,rs12927162,rs12969848,rs13059636,rs13065394,rs13255030,rs13269289,rs13377754,rs1470764,rs149611468,rs1524472,rs17374439,rs17575798,rs17682747,rs184033703,rs19…
Morningness	TH of rostral middle frontal	106	45.5393	rs10067113,rs10123584,rs1013987,rs10149448,rs10196909,rs1027742,rs10495976,rs10520176,rs10818834,rs10976942,rs10988246,rs11032362,rs11152350,rs11174781,rs1144566,rs114870822,rs11580135,rs11587758,rs11645898,rs11670534,rs117987711,rs11841335,rs12927162,rs12969848,rs13059636,rs13065394,rs13255030,rs13269289,rs13377754,rs1470764,rs149611468,rs1524472,rs17374439,rs17575798,rs17682747,rs184033703,rs19…
Morningness	TH of superior frontal	106	45.5393	rs10067113,rs10123584,rs1013987,rs10149448,rs10196909,rs1027742,rs10495976,rs10520176,rs10818834,rs10976942,rs10988246,rs11032362,rs11152350,rs11174781,rs1144566,rs114870822,rs11580135,rs11587758,rs11645898,rs11670534,rs117987711,rs11841335,rs12927162,rs12969848,rs13059636,rs13065394,rs13255030,rs13269289,rs13377754,rs1470764,rs149611468,rs1524472,rs17374439,rs17575798,rs17682747,rs184033703,rs19…
Morningness	TH of superior parietal	106	45.5393	rs10067113,rs10123584,rs1013987,rs10149448,rs10196909,rs1027742,rs10495976,rs10520176,rs10818834,rs10976942,rs10988246,rs11032362,rs11152350,rs11174781,rs1144566,rs114870822,rs11580135,rs11587758,rs11645898,rs11670534,rs117987711,rs11841335,rs12927162,rs12969848,rs13059636,rs13065394,rs13255030,rs13269289,rs13377754,rs1470764,rs149611468,rs1524472,rs17374439,rs17575798,rs17682747,rs184033703,rs19…
Morningness	TH of superior temporal	106	45.5393	rs10067113,rs10123584,rs1013987,rs10149448,rs10196909,rs1027742,rs10495976,rs10520176,rs10818834,rs10976942,rs10988246,rs11032362,rs11152350,rs11174781,rs1144566,rs114870822,rs11580135,rs11587758,rs11645898,rs11670534,rs117987711,rs11841335,rs12927162,rs12969848,rs13059636,rs13065394,rs13255030,rs13269289,rs13377754,rs1470764,rs149611468,rs1524472,rs17374439,rs17575798,rs17682747,rs184033703,rs19…
Morningness	TH of supramarginal	106	45.5393	rs10067113,rs10123584,rs1013987,rs10149448,rs10196909,rs1027742,rs10495976,rs10520176,rs10818834,rs10976942,rs10988246,rs11032362,rs11152350,rs11174781,rs1144566,rs114870822,rs11580135,rs11587758,rs11645898,rs11670534,rs117987711,rs11841335,rs12927162,rs12969848,rs13059636,rs13065394,rs13255030,rs13269289,rs13377754,rs1470764,rs149611468,rs1524472,rs17374439,rs17575798,rs17682747,rs184033703,rs19…
Morningness	TH of temporal pole	106	45.5393	rs10067113,rs10123584,rs1013987,rs10149448,rs10196909,rs1027742,rs10495976,rs10520176,rs10818834,rs10976942,rs10988246,rs11032362,rs11152350,rs11174781,rs1144566,rs114870822,rs11580135,rs11587758,rs11645898,rs11670534,rs117987711,rs11841335,rs12927162,rs12969848,rs13059636,rs13065394,rs13255030,rs13269289,rs13377754,rs1470764,rs149611468,rs1524472,rs17374439,rs17575798,rs17682747,rs184033703,rs19…
Morningness	TH of transverse temporal	106	45.5393	rs10067113,rs10123584,rs1013987,rs10149448,rs10196909,rs1027742,rs10495976,rs10520176,rs10818834,rs10976942,rs10988246,rs11032362,rs11152350,rs11174781,rs1144566,rs114870822,rs11580135,rs11587758,rs11645898,rs11670534,rs117987711,rs11841335,rs12927162,rs12969848,rs13059636,rs13065394,rs13255030,rs13269289,rs13377754,rs1470764,rs149611468,rs1524472,rs17374439,rs17575798,rs17682747,rs184033703,rs19…
Morningness	Volume of nucleus accumbens	95	45.3375	rs10067113,rs10123584,rs1013987,rs10149448,rs10196909,rs1027742,rs10520176,rs10818834,rs10976942,rs10988246,rs11032362,rs11152350,rs11174781,rs1144566,rs114870822,rs11580135,rs11587758,rs11645898,rs11670534,rs117987711,rs11841335,rs12927162,rs12969848,rs13059636,rs13065394,rs13255030,rs13269289,rs13377754,rs1470764,rs149611468,rs1524472,rs17374439,rs17575798,rs17682747,rs184033703,rs1947198,rs202…
Morningness	Volume of amygdala	95	45.3375	rs10067113,rs10123584,rs1013987,rs10149448,rs10196909,rs1027742,rs10520176,rs10818834,rs10976942,rs10988246,rs11032362,rs11152350,rs11174781,rs1144566,rs114870822,rs11580135,rs11587758,rs11645898,rs11670534,rs117987711,rs11841335,rs12927162,rs12969848,rs13059636,rs13065394,rs13255030,rs13269289,rs13377754,rs1470764,rs149611468,rs1524472,rs17374439,rs17575798,rs17682747,rs184033703,rs1947198,rs202…
Morningness	Volume of caudate	95	45.3375	rs10067113,rs10123584,rs1013987,rs10149448,rs10196909,rs1027742,rs10520176,rs10818834,rs10976942,rs10988246,rs11032362,rs11152350,rs11174781,rs1144566,rs114870822,rs11580135,rs11587758,rs11645898,rs11670534,rs117987711,rs11841335,rs12927162,rs12969848,rs13059636,rs13065394,rs13255030,rs13269289,rs13377754,rs1470764,rs149611468,rs1524472,rs17374439,rs17575798,rs17682747,rs184033703,rs1947198,rs202…
Morningness	Volume of hippocampus	95	45.3375	rs10067113,rs10123584,rs1013987,rs10149448,rs10196909,rs1027742,rs10520176,rs10818834,rs10976942,rs10988246,rs11032362,rs11152350,rs11174781,rs1144566,rs114870822,rs11580135,rs11587758,rs11645898,rs11670534,rs117987711,rs11841335,rs12927162,rs12969848,rs13059636,rs13065394,rs13255030,rs13269289,rs13377754,rs1470764,rs149611468,rs1524472,rs17374439,rs17575798,rs17682747,rs184033703,rs1947198,rs202…
Morningness	Volume of pallidum	95	45.3375	rs10067113,rs10123584,rs1013987,rs10149448,rs10196909,rs1027742,rs10520176,rs10818834,rs10976942,rs10988246,rs11032362,rs11152350,rs11174781,rs1144566,rs114870822,rs11580135,rs11587758,rs11645898,rs11670534,rs117987711,rs11841335,rs12927162,rs12969848,rs13059636,rs13065394,rs13255030,rs13269289,rs13377754,rs1470764,rs149611468,rs1524472,rs17374439,rs17575798,rs17682747,rs184033703,rs1947198,rs202…
Morningness	Volume of putamen	95	45.3375	rs10067113,rs10123584,rs1013987,rs10149448,rs10196909,rs1027742,rs10520176,rs10818834,rs10976942,rs10988246,rs11032362,rs11152350,rs11174781,rs1144566,rs114870822,rs11580135,rs11587758,rs11645898,rs11670534,rs117987711,rs11841335,rs12927162,rs12969848,rs13059636,rs13065394,rs13255030,rs13269289,rs13377754,rs1470764,rs149611468,rs1524472,rs17374439,rs17575798,rs17682747,rs184033703,rs1947198,rs202…
Morningness	Volume of thalamus	95	45.3375	rs10067113,rs10123584,rs1013987,rs10149448,rs10196909,rs1027742,rs10520176,rs10818834,rs10976942,rs10988246,rs11032362,rs11152350,rs11174781,rs1144566,rs114870822,rs11580135,rs11587758,rs11645898,rs11670534,rs117987711,rs11841335,rs12927162,rs12969848,rs13059636,rs13065394,rs13255030,rs13269289,rs13377754,rs1470764,rs149611468,rs1524472,rs17374439,rs17575798,rs17682747,rs184033703,rs1947198,rs202…
Morningness	Longitudinal changes of accumbens volume	96	43.5698	rs10067113,rs10123584,rs1013987,rs10149448,rs10196909,rs1027742,rs10495976,rs10520176,rs10818834,rs10976942,rs10988246,rs11032362,rs11152350,rs11174781,rs11580135,rs11587758,rs11645898,rs11670534,rs117987711,rs11841335,rs12969848,rs13059636,rs13065394,rs13255030,rs13269289,rs13377754,rs1470764,rs1524472,rs17374439,rs17575798,rs17682747,rs1947198,rs202157,rs2072727,rs2102506,rs2239626,rs231398,rs2…
Morningness	Longitudinal changes of amygdala volume	96	43.5698	rs10067113,rs10123584,rs1013987,rs10149448,rs10196909,rs1027742,rs10495976,rs10520176,rs10818834,rs10976942,rs10988246,rs11032362,rs11152350,rs11174781,rs11580135,rs11587758,rs11645898,rs11670534,rs117987711,rs11841335,rs12969848,rs13059636,rs13065394,rs13255030,rs13269289,rs13377754,rs1470764,rs1524472,rs17374439,rs17575798,rs17682747,rs1947198,rs202157,rs2072727,rs2102506,rs2239626,rs231398,rs2…
Morningness	Longitudinal changes of caudate volume	96	43.5698	rs10067113,rs10123584,rs1013987,rs10149448,rs10196909,rs1027742,rs10495976,rs10520176,rs10818834,rs10976942,rs10988246,rs11032362,rs11152350,rs11174781,rs11580135,rs11587758,rs11645898,rs11670534,rs117987711,rs11841335,rs12969848,rs13059636,rs13065394,rs13255030,rs13269289,rs13377754,rs1470764,rs1524472,rs17374439,rs17575798,rs17682747,rs1947198,rs202157,rs2072727,rs2102506,rs2239626,rs231398,rs2…
Morningness	Longitudinal changes of cerebellum cortex volume	96	43.5698	rs10067113,rs10123584,rs1013987,rs10149448,rs10196909,rs1027742,rs10495976,rs10520176,rs10818834,rs10976942,rs10988246,rs11032362,rs11152350,rs11174781,rs11580135,rs11587758,rs11645898,rs11670534,rs117987711,rs11841335,rs12969848,rs13059636,rs13065394,rs13255030,rs13269289,rs13377754,rs1470764,rs1524472,rs17374439,rs17575798,rs17682747,rs1947198,rs202157,rs2072727,rs2102506,rs2239626,rs231398,rs2…
Morningness	Longitudinal changes of cerebellum white matter volume	96	43.5698	rs10067113,rs10123584,rs1013987,rs10149448,rs10196909,rs1027742,rs10495976,rs10520176,rs10818834,rs10976942,rs10988246,rs11032362,rs11152350,rs11174781,rs11580135,rs11587758,rs11645898,rs11670534,rs117987711,rs11841335,rs12969848,rs13059636,rs13065394,rs13255030,rs13269289,rs13377754,rs1470764,rs1524472,rs17374439,rs17575798,rs17682747,rs1947198,rs202157,rs2072727,rs2102506,rs2239626,rs231398,rs2…
Morningness	Longitudinal changes of cerebral white matter volume	96	43.5698	rs10067113,rs10123584,rs1013987,rs10149448,rs10196909,rs1027742,rs10495976,rs10520176,rs10818834,rs10976942,rs10988246,rs11032362,rs11152350,rs11174781,rs11580135,rs11587758,rs11645898,rs11670534,rs117987711,rs11841335,rs12969848,rs13059636,rs13065394,rs13255030,rs13269289,rs13377754,rs1470764,rs1524472,rs17374439,rs17575798,rs17682747,rs1947198,rs202157,rs2072727,rs2102506,rs2239626,rs231398,rs2…
Morningness	Longitudinal changes of cortical cortex	96	43.5698	rs10067113,rs10123584,rs1013987,rs10149448,rs10196909,rs1027742,rs10495976,rs10520176,rs10818834,rs10976942,rs10988246,rs11032362,rs11152350,rs11174781,rs11580135,rs11587758,rs11645898,rs11670534,rs117987711,rs11841335,rs12969848,rs13059636,rs13065394,rs13255030,rs13269289,rs13377754,rs1470764,rs1524472,rs17374439,rs17575798,rs17682747,rs1947198,rs202157,rs2072727,rs2102506,rs2239626,rs231398,rs2…
Morningness	Longitudinal changes of hippocampus volume	96	43.5698	rs10067113,rs10123584,rs1013987,rs10149448,rs10196909,rs1027742,rs10495976,rs10520176,rs10818834,rs10976942,rs10988246,rs11032362,rs11152350,rs11174781,rs11580135,rs11587758,rs11645898,rs11670534,rs117987711,rs11841335,rs12969848,rs13059636,rs13065394,rs13255030,rs13269289,rs13377754,rs1470764,rs1524472,rs17374439,rs17575798,rs17682747,rs1947198,rs202157,rs2072727,rs2102506,rs2239626,rs231398,rs2…
Morningness	Longitudinal changes of lateral ventricles volume	96	43.5698	rs10067113,rs10123584,rs1013987,rs10149448,rs10196909,rs1027742,rs10495976,rs10520176,rs10818834,rs10976942,rs10988246,rs11032362,rs11152350,rs11174781,rs11580135,rs11587758,rs11645898,rs11670534,rs117987711,rs11841335,rs12969848,rs13059636,rs13065394,rs13255030,rs13269289,rs13377754,rs1470764,rs1524472,rs17374439,rs17575798,rs17682747,rs1947198,rs202157,rs2072727,rs2102506,rs2239626,rs231398,rs2…
Morningness	Longitudinal changes of mean cortical thickness	96	43.5698	rs10067113,rs10123584,rs1013987,rs10149448,rs10196909,rs1027742,rs10495976,rs10520176,rs10818834,rs10976942,rs10988246,rs11032362,rs11152350,rs11174781,rs11580135,rs11587758,rs11645898,rs11670534,rs117987711,rs11841335,rs12969848,rs13059636,rs13065394,rs13255030,rs13269289,rs13377754,rs1470764,rs1524472,rs17374439,rs17575798,rs17682747,rs1947198,rs202157,rs2072727,rs2102506,rs2239626,rs231398,rs2…
Morningness	Longitudinal changes of pallidum volume	96	43.5698	rs10067113,rs10123584,rs1013987,rs10149448,rs10196909,rs1027742,rs10495976,rs10520176,rs10818834,rs10976942,rs10988246,rs11032362,rs11152350,rs11174781,rs11580135,rs11587758,rs11645898,rs11670534,rs117987711,rs11841335,rs12969848,rs13059636,rs13065394,rs13255030,rs13269289,rs13377754,rs1470764,rs1524472,rs17374439,rs17575798,rs17682747,rs1947198,rs202157,rs2072727,rs2102506,rs2239626,rs231398,rs2…
Morningness	Longitudinal changes of putamen volume	96	43.5698	rs10067113,rs10123584,rs1013987,rs10149448,rs10196909,rs1027742,rs10495976,rs10520176,rs10818834,rs10976942,rs10988246,rs11032362,rs11152350,rs11174781,rs11580135,rs11587758,rs11645898,rs11670534,rs117987711,rs11841335,rs12969848,rs13059636,rs13065394,rs13255030,rs13269289,rs13377754,rs1470764,rs1524472,rs17374439,rs17575798,rs17682747,rs1947198,rs202157,rs2072727,rs2102506,rs2239626,rs231398,rs2…
Morningness	Longitudinal changes of cortical surface area	96	43.5698	rs10067113,rs10123584,rs1013987,rs10149448,rs10196909,rs1027742,rs10495976,rs10520176,rs10818834,rs10976942,rs10988246,rs11032362,rs11152350,rs11174781,rs11580135,rs11587758,rs11645898,rs11670534,rs117987711,rs11841335,rs12969848,rs13059636,rs13065394,rs13255030,rs13269289,rs13377754,rs1470764,rs1524472,rs17374439,rs17575798,rs17682747,rs1947198,rs202157,rs2072727,rs2102506,rs2239626,rs231398,rs2…
Morningness	Longitudinal changes of thalamus volume	96	43.5698	rs10067113,rs10123584,rs1013987,rs10149448,rs10196909,rs1027742,rs10495976,rs10520176,rs10818834,rs10976942,rs10988246,rs11032362,rs11152350,rs11174781,rs11580135,rs11587758,rs11645898,rs11670534,rs117987711,rs11841335,rs12969848,rs13059636,rs13065394,rs13255030,rs13269289,rs13377754,rs1470764,rs1524472,rs17374439,rs17575798,rs17682747,rs1947198,rs202157,rs2072727,rs2102506,rs2239626,rs231398,rs2…
Morningness	Longitudinal changes of total brain volume	96	43.5698	rs10067113,rs10123584,rs1013987,rs10149448,rs10196909,rs1027742,rs10495976,rs10520176,rs10818834,rs10976942,rs10988246,rs11032362,rs11152350,rs11174781,rs11580135,rs11587758,rs11645898,rs11670534,rs117987711,rs11841335,rs12969848,rs13059636,rs13065394,rs13255030,rs13269289,rs13377754,rs1470764,rs1524472,rs17374439,rs17575798,rs17682747,rs1947198,rs202157,rs2072727,rs2102506,rs2239626,rs231398,rs2…
Napping frequency	SA of global cortex	81	42.5634	rs10149986,rs10152428,rs10811438,rs10835420,rs10840017,rs10875606,rs10875622,rs10947738,rs11071755,rs11125776,rs112520848,rs11258652,rs11615756,rs11860072,rs12031519,rs12346996,rs12451365,rs12657723,rs12950988,rs13033444,rs13150944,rs13263535,rs13284688,rs140506252,rs1415218,rs1601440,rs17265513,rs174541,rs17502738,rs1883048,rs189489,rs1898673,rs2099810,rs2143792,rs2284015,rs2370926,rs253666,rs26…
Napping frequency	SA of bankssts	82	42.4322	rs10149986,rs10152428,rs10811438,rs10835420,rs10840017,rs10875606,rs10875622,rs10947738,rs11071755,rs11125776,rs112520848,rs11258652,rs11615756,rs11860072,rs12031519,rs12346996,rs12451365,rs12657723,rs12950988,rs13033444,rs13150944,rs13263535,rs13284688,rs140506252,rs1415218,rs1601440,rs17265513,rs174541,rs17502738,rs1883048,rs189489,rs1898673,rs2099810,rs2143792,rs2284015,rs2370926,rs253666,rs26…
Napping frequency	SA of caudal anterior cingulate	81	42.5484	rs10149986,rs10152428,rs10811438,rs10835420,rs10840017,rs10875606,rs10875622,rs10947738,rs11071755,rs11125776,rs112520848,rs11258652,rs11615756,rs11860072,rs12031519,rs12346996,rs12451365,rs12657723,rs12950988,rs13033444,rs13150944,rs13263535,rs13284688,rs140506252,rs1415218,rs1601440,rs17265513,rs174541,rs17502738,rs1883048,rs189489,rs1898673,rs2099810,rs2143792,rs2284015,rs2370926,rs253666,rs26…
Napping frequency	SA of caudal middle frontal	82	42.4322	rs10149986,rs10152428,rs10811438,rs10835420,rs10840017,rs10875606,rs10875622,rs10947738,rs11071755,rs11125776,rs112520848,rs11258652,rs11615756,rs11860072,rs12031519,rs12346996,rs12451365,rs12657723,rs12950988,rs13033444,rs13150944,rs13263535,rs13284688,rs140506252,rs1415218,rs1601440,rs17265513,rs174541,rs17502738,rs1883048,rs189489,rs1898673,rs2099810,rs2143792,rs2284015,rs2370926,rs253666,rs26…
Napping frequency	SA of cuneus	82	42.4322	rs10149986,rs10152428,rs10811438,rs10835420,rs10840017,rs10875606,rs10875622,rs10947738,rs11071755,rs11125776,rs112520848,rs11258652,rs11615756,rs11860072,rs12031519,rs12346996,rs12451365,rs12657723,rs12950988,rs13033444,rs13150944,rs13263535,rs13284688,rs140506252,rs1415218,rs1601440,rs17265513,rs174541,rs17502738,rs1883048,rs189489,rs1898673,rs2099810,rs2143792,rs2284015,rs2370926,rs253666,rs26…
Napping frequency	SA of entorhinal	82	42.4322	rs10149986,rs10152428,rs10811438,rs10835420,rs10840017,rs10875606,rs10875622,rs10947738,rs11071755,rs11125776,rs112520848,rs11258652,rs11615756,rs11860072,rs12031519,rs12346996,rs12451365,rs12657723,rs12950988,rs13033444,rs13150944,rs13263535,rs13284688,rs140506252,rs1415218,rs1601440,rs17265513,rs174541,rs17502738,rs1883048,rs189489,rs1898673,rs2099810,rs2143792,rs2284015,rs2370926,rs253666,rs26…
Napping frequency	SA of frontal pole	82	42.4322	rs10149986,rs10152428,rs10811438,rs10835420,rs10840017,rs10875606,rs10875622,rs10947738,rs11071755,rs11125776,rs112520848,rs11258652,rs11615756,rs11860072,rs12031519,rs12346996,rs12451365,rs12657723,rs12950988,rs13033444,rs13150944,rs13263535,rs13284688,rs140506252,rs1415218,rs1601440,rs17265513,rs174541,rs17502738,rs1883048,rs189489,rs1898673,rs2099810,rs2143792,rs2284015,rs2370926,rs253666,rs26…
Napping frequency	SA of fusiform	82	42.4322	rs10149986,rs10152428,rs10811438,rs10835420,rs10840017,rs10875606,rs10875622,rs10947738,rs11071755,rs11125776,rs112520848,rs11258652,rs11615756,rs11860072,rs12031519,rs12346996,rs12451365,rs12657723,rs12950988,rs13033444,rs13150944,rs13263535,rs13284688,rs140506252,rs1415218,rs1601440,rs17265513,rs174541,rs17502738,rs1883048,rs189489,rs1898673,rs2099810,rs2143792,rs2284015,rs2370926,rs253666,rs26…
Napping frequency	SA of inferior parietal	82	42.4322	rs10149986,rs10152428,rs10811438,rs10835420,rs10840017,rs10875606,rs10875622,rs10947738,rs11071755,rs11125776,rs112520848,rs11258652,rs11615756,rs11860072,rs12031519,rs12346996,rs12451365,rs12657723,rs12950988,rs13033444,rs13150944,rs13263535,rs13284688,rs140506252,rs1415218,rs1601440,rs17265513,rs174541,rs17502738,rs1883048,rs189489,rs1898673,rs2099810,rs2143792,rs2284015,rs2370926,rs253666,rs26…
Napping frequency	SA of inferior temporal	82	42.4322	rs10149986,rs10152428,rs10811438,rs10835420,rs10840017,rs10875606,rs10875622,rs10947738,rs11071755,rs11125776,rs112520848,rs11258652,rs11615756,rs11860072,rs12031519,rs12346996,rs12451365,rs12657723,rs12950988,rs13033444,rs13150944,rs13263535,rs13284688,rs140506252,rs1415218,rs1601440,rs17265513,rs174541,rs17502738,rs1883048,rs189489,rs1898673,rs2099810,rs2143792,rs2284015,rs2370926,rs253666,rs26…
Napping frequency	SA of insula	82	42.4322	rs10149986,rs10152428,rs10811438,rs10835420,rs10840017,rs10875606,rs10875622,rs10947738,rs11071755,rs11125776,rs112520848,rs11258652,rs11615756,rs11860072,rs12031519,rs12346996,rs12451365,rs12657723,rs12950988,rs13033444,rs13150944,rs13263535,rs13284688,rs140506252,rs1415218,rs1601440,rs17265513,rs174541,rs17502738,rs1883048,rs189489,rs1898673,rs2099810,rs2143792,rs2284015,rs2370926,rs253666,rs26…
Napping frequency	SA of isthmus cingulate	82	42.4322	rs10149986,rs10152428,rs10811438,rs10835420,rs10840017,rs10875606,rs10875622,rs10947738,rs11071755,rs11125776,rs112520848,rs11258652,rs11615756,rs11860072,rs12031519,rs12346996,rs12451365,rs12657723,rs12950988,rs13033444,rs13150944,rs13263535,rs13284688,rs140506252,rs1415218,rs1601440,rs17265513,rs174541,rs17502738,rs1883048,rs189489,rs1898673,rs2099810,rs2143792,rs2284015,rs2370926,rs253666,rs26…
Napping frequency	SA of lateral occipital	82	42.4322	rs10149986,rs10152428,rs10811438,rs10835420,rs10840017,rs10875606,rs10875622,rs10947738,rs11071755,rs11125776,rs112520848,rs11258652,rs11615756,rs11860072,rs12031519,rs12346996,rs12451365,rs12657723,rs12950988,rs13033444,rs13150944,rs13263535,rs13284688,rs140506252,rs1415218,rs1601440,rs17265513,rs174541,rs17502738,rs1883048,rs189489,rs1898673,rs2099810,rs2143792,rs2284015,rs2370926,rs253666,rs26…
Napping frequency	SA of lateral orbitofrontal	82	42.4322	rs10149986,rs10152428,rs10811438,rs10835420,rs10840017,rs10875606,rs10875622,rs10947738,rs11071755,rs11125776,rs112520848,rs11258652,rs11615756,rs11860072,rs12031519,rs12346996,rs12451365,rs12657723,rs12950988,rs13033444,rs13150944,rs13263535,rs13284688,rs140506252,rs1415218,rs1601440,rs17265513,rs174541,rs17502738,rs1883048,rs189489,rs1898673,rs2099810,rs2143792,rs2284015,rs2370926,rs253666,rs26…
Napping frequency	SA of lingual	82	42.4322	rs10149986,rs10152428,rs10811438,rs10835420,rs10840017,rs10875606,rs10875622,rs10947738,rs11071755,rs11125776,rs112520848,rs11258652,rs11615756,rs11860072,rs12031519,rs12346996,rs12451365,rs12657723,rs12950988,rs13033444,rs13150944,rs13263535,rs13284688,rs140506252,rs1415218,rs1601440,rs17265513,rs174541,rs17502738,rs1883048,rs189489,rs1898673,rs2099810,rs2143792,rs2284015,rs2370926,rs253666,rs26…
Napping frequency	SA of medial orbitofrontal	81	42.5644	rs10149986,rs10152428,rs10811438,rs10835420,rs10840017,rs10875606,rs10875622,rs10947738,rs11071755,rs11125776,rs112520848,rs11258652,rs11615756,rs11860072,rs12031519,rs12346996,rs12451365,rs12657723,rs12950988,rs13033444,rs13150944,rs13263535,rs13284688,rs140506252,rs1415218,rs1601440,rs17265513,rs174541,rs17502738,rs1883048,rs1898673,rs2099810,rs2143792,rs2284015,rs2370926,rs253666,rs2653349,rs2…
Napping frequency	SA of middle temporal	82	42.4322	rs10149986,rs10152428,rs10811438,rs10835420,rs10840017,rs10875606,rs10875622,rs10947738,rs11071755,rs11125776,rs112520848,rs11258652,rs11615756,rs11860072,rs12031519,rs12346996,rs12451365,rs12657723,rs12950988,rs13033444,rs13150944,rs13263535,rs13284688,rs140506252,rs1415218,rs1601440,rs17265513,rs174541,rs17502738,rs1883048,rs189489,rs1898673,rs2099810,rs2143792,rs2284015,rs2370926,rs253666,rs26…
Napping frequency	SA of paracentral	82	42.4322	rs10149986,rs10152428,rs10811438,rs10835420,rs10840017,rs10875606,rs10875622,rs10947738,rs11071755,rs11125776,rs112520848,rs11258652,rs11615756,rs11860072,rs12031519,rs12346996,rs12451365,rs12657723,rs12950988,rs13033444,rs13150944,rs13263535,rs13284688,rs140506252,rs1415218,rs1601440,rs17265513,rs174541,rs17502738,rs1883048,rs189489,rs1898673,rs2099810,rs2143792,rs2284015,rs2370926,rs253666,rs26…
Napping frequency	SA of parahippocampal	82	42.4322	rs10149986,rs10152428,rs10811438,rs10835420,rs10840017,rs10875606,rs10875622,rs10947738,rs11071755,rs11125776,rs112520848,rs11258652,rs11615756,rs11860072,rs12031519,rs12346996,rs12451365,rs12657723,rs12950988,rs13033444,rs13150944,rs13263535,rs13284688,rs140506252,rs1415218,rs1601440,rs17265513,rs174541,rs17502738,rs1883048,rs189489,rs1898673,rs2099810,rs2143792,rs2284015,rs2370926,rs253666,rs26…
Napping frequency	SA of pars opercularis	82	42.4322	rs10149986,rs10152428,rs10811438,rs10835420,rs10840017,rs10875606,rs10875622,rs10947738,rs11071755,rs11125776,rs112520848,rs11258652,rs11615756,rs11860072,rs12031519,rs12346996,rs12451365,rs12657723,rs12950988,rs13033444,rs13150944,rs13263535,rs13284688,rs140506252,rs1415218,rs1601440,rs17265513,rs174541,rs17502738,rs1883048,rs189489,rs1898673,rs2099810,rs2143792,rs2284015,rs2370926,rs253666,rs26…
Napping frequency	SA of pars orbitalis	82	42.4322	rs10149986,rs10152428,rs10811438,rs10835420,rs10840017,rs10875606,rs10875622,rs10947738,rs11071755,rs11125776,rs112520848,rs11258652,rs11615756,rs11860072,rs12031519,rs12346996,rs12451365,rs12657723,rs12950988,rs13033444,rs13150944,rs13263535,rs13284688,rs140506252,rs1415218,rs1601440,rs17265513,rs174541,rs17502738,rs1883048,rs189489,rs1898673,rs2099810,rs2143792,rs2284015,rs2370926,rs253666,rs26…
Napping frequency	SA of pars triangularis	82	42.4322	rs10149986,rs10152428,rs10811438,rs10835420,rs10840017,rs10875606,rs10875622,rs10947738,rs11071755,rs11125776,rs112520848,rs11258652,rs11615756,rs11860072,rs12031519,rs12346996,rs12451365,rs12657723,rs12950988,rs13033444,rs13150944,rs13263535,rs13284688,rs140506252,rs1415218,rs1601440,rs17265513,rs174541,rs17502738,rs1883048,rs189489,rs1898673,rs2099810,rs2143792,rs2284015,rs2370926,rs253666,rs26…
Napping frequency	SA of pericalcarine	81	42.4514	rs10149986,rs10152428,rs10811438,rs10840017,rs10875606,rs10875622,rs10947738,rs11071755,rs11125776,rs112520848,rs11258652,rs11615756,rs11860072,rs12031519,rs12346996,rs12451365,rs12657723,rs12950988,rs13033444,rs13150944,rs13263535,rs13284688,rs140506252,rs1415218,rs1601440,rs17265513,rs174541,rs17502738,rs1883048,rs189489,rs1898673,rs2099810,rs2143792,rs2284015,rs2370926,rs253666,rs2653349,rs269…
Napping frequency	SA of postcentral	82	42.4322	rs10149986,rs10152428,rs10811438,rs10835420,rs10840017,rs10875606,rs10875622,rs10947738,rs11071755,rs11125776,rs112520848,rs11258652,rs11615756,rs11860072,rs12031519,rs12346996,rs12451365,rs12657723,rs12950988,rs13033444,rs13150944,rs13263535,rs13284688,rs140506252,rs1415218,rs1601440,rs17265513,rs174541,rs17502738,rs1883048,rs189489,rs1898673,rs2099810,rs2143792,rs2284015,rs2370926,rs253666,rs26…
Napping frequency	SA of posterior cingulate	82	42.4322	rs10149986,rs10152428,rs10811438,rs10835420,rs10840017,rs10875606,rs10875622,rs10947738,rs11071755,rs11125776,rs112520848,rs11258652,rs11615756,rs11860072,rs12031519,rs12346996,rs12451365,rs12657723,rs12950988,rs13033444,rs13150944,rs13263535,rs13284688,rs140506252,rs1415218,rs1601440,rs17265513,rs174541,rs17502738,rs1883048,rs189489,rs1898673,rs2099810,rs2143792,rs2284015,rs2370926,rs253666,rs26…
Napping frequency	SA of precentral	82	42.4322	rs10149986,rs10152428,rs10811438,rs10835420,rs10840017,rs10875606,rs10875622,rs10947738,rs11071755,rs11125776,rs112520848,rs11258652,rs11615756,rs11860072,rs12031519,rs12346996,rs12451365,rs12657723,rs12950988,rs13033444,rs13150944,rs13263535,rs13284688,rs140506252,rs1415218,rs1601440,rs17265513,rs174541,rs17502738,rs1883048,rs189489,rs1898673,rs2099810,rs2143792,rs2284015,rs2370926,rs253666,rs26…
Napping frequency	SA of precuneus	82	42.4322	rs10149986,rs10152428,rs10811438,rs10835420,rs10840017,rs10875606,rs10875622,rs10947738,rs11071755,rs11125776,rs112520848,rs11258652,rs11615756,rs11860072,rs12031519,rs12346996,rs12451365,rs12657723,rs12950988,rs13033444,rs13150944,rs13263535,rs13284688,rs140506252,rs1415218,rs1601440,rs17265513,rs174541,rs17502738,rs1883048,rs189489,rs1898673,rs2099810,rs2143792,rs2284015,rs2370926,rs253666,rs26…
Napping frequency	SA of rostral anterior cingulate	82	42.4322	rs10149986,rs10152428,rs10811438,rs10835420,rs10840017,rs10875606,rs10875622,rs10947738,rs11071755,rs11125776,rs112520848,rs11258652,rs11615756,rs11860072,rs12031519,rs12346996,rs12451365,rs12657723,rs12950988,rs13033444,rs13150944,rs13263535,rs13284688,rs140506252,rs1415218,rs1601440,rs17265513,rs174541,rs17502738,rs1883048,rs189489,rs1898673,rs2099810,rs2143792,rs2284015,rs2370926,rs253666,rs26…
Napping frequency	SA of rostral middle frontal	82	42.4322	rs10149986,rs10152428,rs10811438,rs10835420,rs10840017,rs10875606,rs10875622,rs10947738,rs11071755,rs11125776,rs112520848,rs11258652,rs11615756,rs11860072,rs12031519,rs12346996,rs12451365,rs12657723,rs12950988,rs13033444,rs13150944,rs13263535,rs13284688,rs140506252,rs1415218,rs1601440,rs17265513,rs174541,rs17502738,rs1883048,rs189489,rs1898673,rs2099810,rs2143792,rs2284015,rs2370926,rs253666,rs26…
Napping frequency	SA of superior frontal	82	42.4322	rs10149986,rs10152428,rs10811438,rs10835420,rs10840017,rs10875606,rs10875622,rs10947738,rs11071755,rs11125776,rs112520848,rs11258652,rs11615756,rs11860072,rs12031519,rs12346996,rs12451365,rs12657723,rs12950988,rs13033444,rs13150944,rs13263535,rs13284688,rs140506252,rs1415218,rs1601440,rs17265513,rs174541,rs17502738,rs1883048,rs189489,rs1898673,rs2099810,rs2143792,rs2284015,rs2370926,rs253666,rs26…
Napping frequency	SA of superior parietal	82	42.4322	rs10149986,rs10152428,rs10811438,rs10835420,rs10840017,rs10875606,rs10875622,rs10947738,rs11071755,rs11125776,rs112520848,rs11258652,rs11615756,rs11860072,rs12031519,rs12346996,rs12451365,rs12657723,rs12950988,rs13033444,rs13150944,rs13263535,rs13284688,rs140506252,rs1415218,rs1601440,rs17265513,rs174541,rs17502738,rs1883048,rs189489,rs1898673,rs2099810,rs2143792,rs2284015,rs2370926,rs253666,rs26…
Napping frequency	SA of superior temporal	82	42.4322	rs10149986,rs10152428,rs10811438,rs10835420,rs10840017,rs10875606,rs10875622,rs10947738,rs11071755,rs11125776,rs112520848,rs11258652,rs11615756,rs11860072,rs12031519,rs12346996,rs12451365,rs12657723,rs12950988,rs13033444,rs13150944,rs13263535,rs13284688,rs140506252,rs1415218,rs1601440,rs17265513,rs174541,rs17502738,rs1883048,rs189489,rs1898673,rs2099810,rs2143792,rs2284015,rs2370926,rs253666,rs26…
Napping frequency	SA of supramarginal	82	42.4322	rs10149986,rs10152428,rs10811438,rs10835420,rs10840017,rs10875606,rs10875622,rs10947738,rs11071755,rs11125776,rs112520848,rs11258652,rs11615756,rs11860072,rs12031519,rs12346996,rs12451365,rs12657723,rs12950988,rs13033444,rs13150944,rs13263535,rs13284688,rs140506252,rs1415218,rs1601440,rs17265513,rs174541,rs17502738,rs1883048,rs189489,rs1898673,rs2099810,rs2143792,rs2284015,rs2370926,rs253666,rs26…
Napping frequency	SA of temporal pole	82	42.4322	rs10149986,rs10152428,rs10811438,rs10835420,rs10840017,rs10875606,rs10875622,rs10947738,rs11071755,rs11125776,rs112520848,rs11258652,rs11615756,rs11860072,rs12031519,rs12346996,rs12451365,rs12657723,rs12950988,rs13033444,rs13150944,rs13263535,rs13284688,rs140506252,rs1415218,rs1601440,rs17265513,rs174541,rs17502738,rs1883048,rs189489,rs1898673,rs2099810,rs2143792,rs2284015,rs2370926,rs253666,rs26…
Napping frequency	SA of transverse temporal	82	42.4322	rs10149986,rs10152428,rs10811438,rs10835420,rs10840017,rs10875606,rs10875622,rs10947738,rs11071755,rs11125776,rs112520848,rs11258652,rs11615756,rs11860072,rs12031519,rs12346996,rs12451365,rs12657723,rs12950988,rs13033444,rs13150944,rs13263535,rs13284688,rs140506252,rs1415218,rs1601440,rs17265513,rs174541,rs17502738,rs1883048,rs189489,rs1898673,rs2099810,rs2143792,rs2284015,rs2370926,rs253666,rs26…
Napping frequency	TH of global cortex	82	42.4322	rs10149986,rs10152428,rs10811438,rs10835420,rs10840017,rs10875606,rs10875622,rs10947738,rs11071755,rs11125776,rs112520848,rs11258652,rs11615756,rs11860072,rs12031519,rs12346996,rs12451365,rs12657723,rs12950988,rs13033444,rs13150944,rs13263535,rs13284688,rs140506252,rs1415218,rs1601440,rs17265513,rs174541,rs17502738,rs1883048,rs189489,rs1898673,rs2099810,rs2143792,rs2284015,rs2370926,rs253666,rs26…
Napping frequency	TH of bankssts	82	42.4322	rs10149986,rs10152428,rs10811438,rs10835420,rs10840017,rs10875606,rs10875622,rs10947738,rs11071755,rs11125776,rs112520848,rs11258652,rs11615756,rs11860072,rs12031519,rs12346996,rs12451365,rs12657723,rs12950988,rs13033444,rs13150944,rs13263535,rs13284688,rs140506252,rs1415218,rs1601440,rs17265513,rs174541,rs17502738,rs1883048,rs189489,rs1898673,rs2099810,rs2143792,rs2284015,rs2370926,rs253666,rs26…
Napping frequency	TH of caudal anterior cingulate	82	42.4322	rs10149986,rs10152428,rs10811438,rs10835420,rs10840017,rs10875606,rs10875622,rs10947738,rs11071755,rs11125776,rs112520848,rs11258652,rs11615756,rs11860072,rs12031519,rs12346996,rs12451365,rs12657723,rs12950988,rs13033444,rs13150944,rs13263535,rs13284688,rs140506252,rs1415218,rs1601440,rs17265513,rs174541,rs17502738,rs1883048,rs189489,rs1898673,rs2099810,rs2143792,rs2284015,rs2370926,rs253666,rs26…
Napping frequency	TH of caudal middle frontal	82	42.4322	rs10149986,rs10152428,rs10811438,rs10835420,rs10840017,rs10875606,rs10875622,rs10947738,rs11071755,rs11125776,rs112520848,rs11258652,rs11615756,rs11860072,rs12031519,rs12346996,rs12451365,rs12657723,rs12950988,rs13033444,rs13150944,rs13263535,rs13284688,rs140506252,rs1415218,rs1601440,rs17265513,rs174541,rs17502738,rs1883048,rs189489,rs1898673,rs2099810,rs2143792,rs2284015,rs2370926,rs253666,rs26…
Napping frequency	TH of cuneus	82	42.4322	rs10149986,rs10152428,rs10811438,rs10835420,rs10840017,rs10875606,rs10875622,rs10947738,rs11071755,rs11125776,rs112520848,rs11258652,rs11615756,rs11860072,rs12031519,rs12346996,rs12451365,rs12657723,rs12950988,rs13033444,rs13150944,rs13263535,rs13284688,rs140506252,rs1415218,rs1601440,rs17265513,rs174541,rs17502738,rs1883048,rs189489,rs1898673,rs2099810,rs2143792,rs2284015,rs2370926,rs253666,rs26…
Napping frequency	TH of entorhinal	82	42.4322	rs10149986,rs10152428,rs10811438,rs10835420,rs10840017,rs10875606,rs10875622,rs10947738,rs11071755,rs11125776,rs112520848,rs11258652,rs11615756,rs11860072,rs12031519,rs12346996,rs12451365,rs12657723,rs12950988,rs13033444,rs13150944,rs13263535,rs13284688,rs140506252,rs1415218,rs1601440,rs17265513,rs174541,rs17502738,rs1883048,rs189489,rs1898673,rs2099810,rs2143792,rs2284015,rs2370926,rs253666,rs26…
Napping frequency	TH of frontal pole	82	42.4322	rs10149986,rs10152428,rs10811438,rs10835420,rs10840017,rs10875606,rs10875622,rs10947738,rs11071755,rs11125776,rs112520848,rs11258652,rs11615756,rs11860072,rs12031519,rs12346996,rs12451365,rs12657723,rs12950988,rs13033444,rs13150944,rs13263535,rs13284688,rs140506252,rs1415218,rs1601440,rs17265513,rs174541,rs17502738,rs1883048,rs189489,rs1898673,rs2099810,rs2143792,rs2284015,rs2370926,rs253666,rs26…
Napping frequency	TH of fusiform	82	42.4322	rs10149986,rs10152428,rs10811438,rs10835420,rs10840017,rs10875606,rs10875622,rs10947738,rs11071755,rs11125776,rs112520848,rs11258652,rs11615756,rs11860072,rs12031519,rs12346996,rs12451365,rs12657723,rs12950988,rs13033444,rs13150944,rs13263535,rs13284688,rs140506252,rs1415218,rs1601440,rs17265513,rs174541,rs17502738,rs1883048,rs189489,rs1898673,rs2099810,rs2143792,rs2284015,rs2370926,rs253666,rs26…
Napping frequency	TH of inferior parietal	82	42.4322	rs10149986,rs10152428,rs10811438,rs10835420,rs10840017,rs10875606,rs10875622,rs10947738,rs11071755,rs11125776,rs112520848,rs11258652,rs11615756,rs11860072,rs12031519,rs12346996,rs12451365,rs12657723,rs12950988,rs13033444,rs13150944,rs13263535,rs13284688,rs140506252,rs1415218,rs1601440,rs17265513,rs174541,rs17502738,rs1883048,rs189489,rs1898673,rs2099810,rs2143792,rs2284015,rs2370926,rs253666,rs26…
Napping frequency	TH of inferior temporal	82	42.4322	rs10149986,rs10152428,rs10811438,rs10835420,rs10840017,rs10875606,rs10875622,rs10947738,rs11071755,rs11125776,rs112520848,rs11258652,rs11615756,rs11860072,rs12031519,rs12346996,rs12451365,rs12657723,rs12950988,rs13033444,rs13150944,rs13263535,rs13284688,rs140506252,rs1415218,rs1601440,rs17265513,rs174541,rs17502738,rs1883048,rs189489,rs1898673,rs2099810,rs2143792,rs2284015,rs2370926,rs253666,rs26…
Napping frequency	TH of insula	82	42.4322	rs10149986,rs10152428,rs10811438,rs10835420,rs10840017,rs10875606,rs10875622,rs10947738,rs11071755,rs11125776,rs112520848,rs11258652,rs11615756,rs11860072,rs12031519,rs12346996,rs12451365,rs12657723,rs12950988,rs13033444,rs13150944,rs13263535,rs13284688,rs140506252,rs1415218,rs1601440,rs17265513,rs174541,rs17502738,rs1883048,rs189489,rs1898673,rs2099810,rs2143792,rs2284015,rs2370926,rs253666,rs26…
Napping frequency	TH of isthmus cingulate	82	42.4322	rs10149986,rs10152428,rs10811438,rs10835420,rs10840017,rs10875606,rs10875622,rs10947738,rs11071755,rs11125776,rs112520848,rs11258652,rs11615756,rs11860072,rs12031519,rs12346996,rs12451365,rs12657723,rs12950988,rs13033444,rs13150944,rs13263535,rs13284688,rs140506252,rs1415218,rs1601440,rs17265513,rs174541,rs17502738,rs1883048,rs189489,rs1898673,rs2099810,rs2143792,rs2284015,rs2370926,rs253666,rs26…
Napping frequency	TH of lateral occipital	82	42.4322	rs10149986,rs10152428,rs10811438,rs10835420,rs10840017,rs10875606,rs10875622,rs10947738,rs11071755,rs11125776,rs112520848,rs11258652,rs11615756,rs11860072,rs12031519,rs12346996,rs12451365,rs12657723,rs12950988,rs13033444,rs13150944,rs13263535,rs13284688,rs140506252,rs1415218,rs1601440,rs17265513,rs174541,rs17502738,rs1883048,rs189489,rs1898673,rs2099810,rs2143792,rs2284015,rs2370926,rs253666,rs26…
Napping frequency	TH of lateral orbitofrontal	82	42.4322	rs10149986,rs10152428,rs10811438,rs10835420,rs10840017,rs10875606,rs10875622,rs10947738,rs11071755,rs11125776,rs112520848,rs11258652,rs11615756,rs11860072,rs12031519,rs12346996,rs12451365,rs12657723,rs12950988,rs13033444,rs13150944,rs13263535,rs13284688,rs140506252,rs1415218,rs1601440,rs17265513,rs174541,rs17502738,rs1883048,rs189489,rs1898673,rs2099810,rs2143792,rs2284015,rs2370926,rs253666,rs26…
Napping frequency	TH of lingual	82	42.4322	rs10149986,rs10152428,rs10811438,rs10835420,rs10840017,rs10875606,rs10875622,rs10947738,rs11071755,rs11125776,rs112520848,rs11258652,rs11615756,rs11860072,rs12031519,rs12346996,rs12451365,rs12657723,rs12950988,rs13033444,rs13150944,rs13263535,rs13284688,rs140506252,rs1415218,rs1601440,rs17265513,rs174541,rs17502738,rs1883048,rs189489,rs1898673,rs2099810,rs2143792,rs2284015,rs2370926,rs253666,rs26…
Napping frequency	TH of medial orbitofrontal	82	42.4322	rs10149986,rs10152428,rs10811438,rs10835420,rs10840017,rs10875606,rs10875622,rs10947738,rs11071755,rs11125776,rs112520848,rs11258652,rs11615756,rs11860072,rs12031519,rs12346996,rs12451365,rs12657723,rs12950988,rs13033444,rs13150944,rs13263535,rs13284688,rs140506252,rs1415218,rs1601440,rs17265513,rs174541,rs17502738,rs1883048,rs189489,rs1898673,rs2099810,rs2143792,rs2284015,rs2370926,rs253666,rs26…
Napping frequency	TH of middle temporal	82	42.4322	rs10149986,rs10152428,rs10811438,rs10835420,rs10840017,rs10875606,rs10875622,rs10947738,rs11071755,rs11125776,rs112520848,rs11258652,rs11615756,rs11860072,rs12031519,rs12346996,rs12451365,rs12657723,rs12950988,rs13033444,rs13150944,rs13263535,rs13284688,rs140506252,rs1415218,rs1601440,rs17265513,rs174541,rs17502738,rs1883048,rs189489,rs1898673,rs2099810,rs2143792,rs2284015,rs2370926,rs253666,rs26…
Napping frequency	TH of paracentral	82	42.4322	rs10149986,rs10152428,rs10811438,rs10835420,rs10840017,rs10875606,rs10875622,rs10947738,rs11071755,rs11125776,rs112520848,rs11258652,rs11615756,rs11860072,rs12031519,rs12346996,rs12451365,rs12657723,rs12950988,rs13033444,rs13150944,rs13263535,rs13284688,rs140506252,rs1415218,rs1601440,rs17265513,rs174541,rs17502738,rs1883048,rs189489,rs1898673,rs2099810,rs2143792,rs2284015,rs2370926,rs253666,rs26…
Napping frequency	TH of parahippocampal	82	42.4322	rs10149986,rs10152428,rs10811438,rs10835420,rs10840017,rs10875606,rs10875622,rs10947738,rs11071755,rs11125776,rs112520848,rs11258652,rs11615756,rs11860072,rs12031519,rs12346996,rs12451365,rs12657723,rs12950988,rs13033444,rs13150944,rs13263535,rs13284688,rs140506252,rs1415218,rs1601440,rs17265513,rs174541,rs17502738,rs1883048,rs189489,rs1898673,rs2099810,rs2143792,rs2284015,rs2370926,rs253666,rs26…
Napping frequency	TH of pars opercularis	82	42.4322	rs10149986,rs10152428,rs10811438,rs10835420,rs10840017,rs10875606,rs10875622,rs10947738,rs11071755,rs11125776,rs112520848,rs11258652,rs11615756,rs11860072,rs12031519,rs12346996,rs12451365,rs12657723,rs12950988,rs13033444,rs13150944,rs13263535,rs13284688,rs140506252,rs1415218,rs1601440,rs17265513,rs174541,rs17502738,rs1883048,rs189489,rs1898673,rs2099810,rs2143792,rs2284015,rs2370926,rs253666,rs26…
Napping frequency	TH of pars orbitalis	82	42.4322	rs10149986,rs10152428,rs10811438,rs10835420,rs10840017,rs10875606,rs10875622,rs10947738,rs11071755,rs11125776,rs112520848,rs11258652,rs11615756,rs11860072,rs12031519,rs12346996,rs12451365,rs12657723,rs12950988,rs13033444,rs13150944,rs13263535,rs13284688,rs140506252,rs1415218,rs1601440,rs17265513,rs174541,rs17502738,rs1883048,rs189489,rs1898673,rs2099810,rs2143792,rs2284015,rs2370926,rs253666,rs26…
Napping frequency	TH of pars triangularis	81	42.4706	rs10149986,rs10152428,rs10811438,rs10835420,rs10840017,rs10875606,rs10875622,rs10947738,rs11071755,rs11125776,rs112520848,rs11258652,rs11615756,rs11860072,rs12031519,rs12346996,rs12451365,rs12657723,rs12950988,rs13033444,rs13150944,rs13263535,rs13284688,rs140506252,rs1415218,rs1601440,rs17265513,rs174541,rs17502738,rs1883048,rs189489,rs1898673,rs2099810,rs2143792,rs2284015,rs2370926,rs253666,rs26…
Napping frequency	TH of pericalcarine	81	42.5691	rs10149986,rs10152428,rs10811438,rs10835420,rs10840017,rs10875606,rs10875622,rs10947738,rs11071755,rs11125776,rs112520848,rs11258652,rs11615756,rs11860072,rs12031519,rs12346996,rs12451365,rs12657723,rs12950988,rs13033444,rs13150944,rs13263535,rs13284688,rs140506252,rs1415218,rs1601440,rs17265513,rs174541,rs17502738,rs1883048,rs189489,rs1898673,rs2099810,rs2143792,rs2284015,rs2370926,rs253666,rs26…
Napping frequency	TH of postcentral	82	42.4322	rs10149986,rs10152428,rs10811438,rs10835420,rs10840017,rs10875606,rs10875622,rs10947738,rs11071755,rs11125776,rs112520848,rs11258652,rs11615756,rs11860072,rs12031519,rs12346996,rs12451365,rs12657723,rs12950988,rs13033444,rs13150944,rs13263535,rs13284688,rs140506252,rs1415218,rs1601440,rs17265513,rs174541,rs17502738,rs1883048,rs189489,rs1898673,rs2099810,rs2143792,rs2284015,rs2370926,rs253666,rs26…
Napping frequency	TH of posterior cingulate	82	42.4322	rs10149986,rs10152428,rs10811438,rs10835420,rs10840017,rs10875606,rs10875622,rs10947738,rs11071755,rs11125776,rs112520848,rs11258652,rs11615756,rs11860072,rs12031519,rs12346996,rs12451365,rs12657723,rs12950988,rs13033444,rs13150944,rs13263535,rs13284688,rs140506252,rs1415218,rs1601440,rs17265513,rs174541,rs17502738,rs1883048,rs189489,rs1898673,rs2099810,rs2143792,rs2284015,rs2370926,rs253666,rs26…
Napping frequency	TH of precentral	82	42.4322	rs10149986,rs10152428,rs10811438,rs10835420,rs10840017,rs10875606,rs10875622,rs10947738,rs11071755,rs11125776,rs112520848,rs11258652,rs11615756,rs11860072,rs12031519,rs12346996,rs12451365,rs12657723,rs12950988,rs13033444,rs13150944,rs13263535,rs13284688,rs140506252,rs1415218,rs1601440,rs17265513,rs174541,rs17502738,rs1883048,rs189489,rs1898673,rs2099810,rs2143792,rs2284015,rs2370926,rs253666,rs26…
Napping frequency	TH of precuneus	82	42.4322	rs10149986,rs10152428,rs10811438,rs10835420,rs10840017,rs10875606,rs10875622,rs10947738,rs11071755,rs11125776,rs112520848,rs11258652,rs11615756,rs11860072,rs12031519,rs12346996,rs12451365,rs12657723,rs12950988,rs13033444,rs13150944,rs13263535,rs13284688,rs140506252,rs1415218,rs1601440,rs17265513,rs174541,rs17502738,rs1883048,rs189489,rs1898673,rs2099810,rs2143792,rs2284015,rs2370926,rs253666,rs26…
Napping frequency	TH of rostral anterior cingulate	82	42.4322	rs10149986,rs10152428,rs10811438,rs10835420,rs10840017,rs10875606,rs10875622,rs10947738,rs11071755,rs11125776,rs112520848,rs11258652,rs11615756,rs11860072,rs12031519,rs12346996,rs12451365,rs12657723,rs12950988,rs13033444,rs13150944,rs13263535,rs13284688,rs140506252,rs1415218,rs1601440,rs17265513,rs174541,rs17502738,rs1883048,rs189489,rs1898673,rs2099810,rs2143792,rs2284015,rs2370926,rs253666,rs26…
Napping frequency	TH of rostral middle frontal	82	42.4322	rs10149986,rs10152428,rs10811438,rs10835420,rs10840017,rs10875606,rs10875622,rs10947738,rs11071755,rs11125776,rs112520848,rs11258652,rs11615756,rs11860072,rs12031519,rs12346996,rs12451365,rs12657723,rs12950988,rs13033444,rs13150944,rs13263535,rs13284688,rs140506252,rs1415218,rs1601440,rs17265513,rs174541,rs17502738,rs1883048,rs189489,rs1898673,rs2099810,rs2143792,rs2284015,rs2370926,rs253666,rs26…
Napping frequency	TH of superior frontal	82	42.4322	rs10149986,rs10152428,rs10811438,rs10835420,rs10840017,rs10875606,rs10875622,rs10947738,rs11071755,rs11125776,rs112520848,rs11258652,rs11615756,rs11860072,rs12031519,rs12346996,rs12451365,rs12657723,rs12950988,rs13033444,rs13150944,rs13263535,rs13284688,rs140506252,rs1415218,rs1601440,rs17265513,rs174541,rs17502738,rs1883048,rs189489,rs1898673,rs2099810,rs2143792,rs2284015,rs2370926,rs253666,rs26…
Napping frequency	TH of superior parietal	82	42.4322	rs10149986,rs10152428,rs10811438,rs10835420,rs10840017,rs10875606,rs10875622,rs10947738,rs11071755,rs11125776,rs112520848,rs11258652,rs11615756,rs11860072,rs12031519,rs12346996,rs12451365,rs12657723,rs12950988,rs13033444,rs13150944,rs13263535,rs13284688,rs140506252,rs1415218,rs1601440,rs17265513,rs174541,rs17502738,rs1883048,rs189489,rs1898673,rs2099810,rs2143792,rs2284015,rs2370926,rs253666,rs26…
Napping frequency	TH of superior temporal	82	42.4322	rs10149986,rs10152428,rs10811438,rs10835420,rs10840017,rs10875606,rs10875622,rs10947738,rs11071755,rs11125776,rs112520848,rs11258652,rs11615756,rs11860072,rs12031519,rs12346996,rs12451365,rs12657723,rs12950988,rs13033444,rs13150944,rs13263535,rs13284688,rs140506252,rs1415218,rs1601440,rs17265513,rs174541,rs17502738,rs1883048,rs189489,rs1898673,rs2099810,rs2143792,rs2284015,rs2370926,rs253666,rs26…
Napping frequency	TH of supramarginal	82	42.4322	rs10149986,rs10152428,rs10811438,rs10835420,rs10840017,rs10875606,rs10875622,rs10947738,rs11071755,rs11125776,rs112520848,rs11258652,rs11615756,rs11860072,rs12031519,rs12346996,rs12451365,rs12657723,rs12950988,rs13033444,rs13150944,rs13263535,rs13284688,rs140506252,rs1415218,rs1601440,rs17265513,rs174541,rs17502738,rs1883048,rs189489,rs1898673,rs2099810,rs2143792,rs2284015,rs2370926,rs253666,rs26…
Napping frequency	TH of temporal pole	82	42.4322	rs10149986,rs10152428,rs10811438,rs10835420,rs10840017,rs10875606,rs10875622,rs10947738,rs11071755,rs11125776,rs112520848,rs11258652,rs11615756,rs11860072,rs12031519,rs12346996,rs12451365,rs12657723,rs12950988,rs13033444,rs13150944,rs13263535,rs13284688,rs140506252,rs1415218,rs1601440,rs17265513,rs174541,rs17502738,rs1883048,rs189489,rs1898673,rs2099810,rs2143792,rs2284015,rs2370926,rs253666,rs26…
Napping frequency	TH of transverse temporal	82	42.4322	rs10149986,rs10152428,rs10811438,rs10835420,rs10840017,rs10875606,rs10875622,rs10947738,rs11071755,rs11125776,rs112520848,rs11258652,rs11615756,rs11860072,rs12031519,rs12346996,rs12451365,rs12657723,rs12950988,rs13033444,rs13150944,rs13263535,rs13284688,rs140506252,rs1415218,rs1601440,rs17265513,rs174541,rs17502738,rs1883048,rs189489,rs1898673,rs2099810,rs2143792,rs2284015,rs2370926,rs253666,rs26…
Napping frequency	Volume of nucleus accumbens	72	43.1278	rs10149986,rs10840017,rs10875606,rs10875622,rs10947738,rs11071755,rs11125776,rs11258652,rs11615756,rs11860072,rs12031519,rs12346996,rs12451365,rs12657723,rs12950988,rs13033444,rs13150944,rs13263535,rs13284688,rs1415218,rs1601440,rs17265513,rs174541,rs17502738,rs1883048,rs2099810,rs2143792,rs2370926,rs253666,rs2653349,rs2699869,rs271057,rs2769916,rs2836909,rs2861805,rs2893323,rs2943023,rs34262487,…
Napping frequency	Volume of amygdala	72	43.1278	rs10149986,rs10840017,rs10875606,rs10875622,rs10947738,rs11071755,rs11125776,rs11258652,rs11615756,rs11860072,rs12031519,rs12346996,rs12451365,rs12657723,rs12950988,rs13033444,rs13150944,rs13263535,rs13284688,rs1415218,rs1601440,rs17265513,rs174541,rs17502738,rs1883048,rs2099810,rs2143792,rs2370926,rs253666,rs2653349,rs2699869,rs271057,rs2769916,rs2836909,rs2861805,rs2893323,rs2943023,rs34262487,…
Napping frequency	Volume of caudate	72	43.1278	rs10149986,rs10840017,rs10875606,rs10875622,rs10947738,rs11071755,rs11125776,rs11258652,rs11615756,rs11860072,rs12031519,rs12346996,rs12451365,rs12657723,rs12950988,rs13033444,rs13150944,rs13263535,rs13284688,rs1415218,rs1601440,rs17265513,rs174541,rs17502738,rs1883048,rs2099810,rs2143792,rs2370926,rs253666,rs2653349,rs2699869,rs271057,rs2769916,rs2836909,rs2861805,rs2893323,rs2943023,rs34262487,…
Napping frequency	Volume of hippocampus	72	43.1278	rs10149986,rs10840017,rs10875606,rs10875622,rs10947738,rs11071755,rs11125776,rs11258652,rs11615756,rs11860072,rs12031519,rs12346996,rs12451365,rs12657723,rs12950988,rs13033444,rs13150944,rs13263535,rs13284688,rs1415218,rs1601440,rs17265513,rs174541,rs17502738,rs1883048,rs2099810,rs2143792,rs2370926,rs253666,rs2653349,rs2699869,rs271057,rs2769916,rs2836909,rs2861805,rs2893323,rs2943023,rs34262487,…
Napping frequency	Volume of pallidum	72	43.1278	rs10149986,rs10840017,rs10875606,rs10875622,rs10947738,rs11071755,rs11125776,rs11258652,rs11615756,rs11860072,rs12031519,rs12346996,rs12451365,rs12657723,rs12950988,rs13033444,rs13150944,rs13263535,rs13284688,rs1415218,rs1601440,rs17265513,rs174541,rs17502738,rs1883048,rs2099810,rs2143792,rs2370926,rs253666,rs2653349,rs2699869,rs271057,rs2769916,rs2836909,rs2861805,rs2893323,rs2943023,rs34262487,…
Napping frequency	Volume of putamen	72	43.1278	rs10149986,rs10840017,rs10875606,rs10875622,rs10947738,rs11071755,rs11125776,rs11258652,rs11615756,rs11860072,rs12031519,rs12346996,rs12451365,rs12657723,rs12950988,rs13033444,rs13150944,rs13263535,rs13284688,rs1415218,rs1601440,rs17265513,rs174541,rs17502738,rs1883048,rs2099810,rs2143792,rs2370926,rs253666,rs2653349,rs2699869,rs271057,rs2769916,rs2836909,rs2861805,rs2893323,rs2943023,rs34262487,…
Napping frequency	Volume of thalamus	72	43.1278	rs10149986,rs10840017,rs10875606,rs10875622,rs10947738,rs11071755,rs11125776,rs11258652,rs11615756,rs11860072,rs12031519,rs12346996,rs12451365,rs12657723,rs12950988,rs13033444,rs13150944,rs13263535,rs13284688,rs1415218,rs1601440,rs17265513,rs174541,rs17502738,rs1883048,rs2099810,rs2143792,rs2370926,rs253666,rs2653349,rs2699869,rs271057,rs2769916,rs2836909,rs2861805,rs2893323,rs2943023,rs34262487,…
Napping frequency	Longitudinal changes of accumbens volume	84	44.5106	rs10149986,rs10152428,rs10811438,rs10835420,rs10840017,rs10875606,rs10875622,rs10947738,rs11071755,rs11125776,rs112520848,rs11258652,rs11615756,rs11860072,rs12031519,rs12346996,rs12451365,rs12657723,rs12950988,rs13033444,rs13150944,rs13263535,rs13284688,rs1415218,rs1601440,rs17265513,rs174541,rs17502738,rs1883048,rs189489,rs1898673,rs200435329,rs2059639,rs2099810,rs2143792,rs2284015,rs2370926,rs2…
Napping frequency	Longitudinal changes of amygdala volume	84	44.5106	rs10149986,rs10152428,rs10811438,rs10835420,rs10840017,rs10875606,rs10875622,rs10947738,rs11071755,rs11125776,rs112520848,rs11258652,rs11615756,rs11860072,rs12031519,rs12346996,rs12451365,rs12657723,rs12950988,rs13033444,rs13150944,rs13263535,rs13284688,rs1415218,rs1601440,rs17265513,rs174541,rs17502738,rs1883048,rs189489,rs1898673,rs200435329,rs2059639,rs2099810,rs2143792,rs2284015,rs2370926,rs2…
Napping frequency	Longitudinal changes of caudate volume	84	44.5106	rs10149986,rs10152428,rs10811438,rs10835420,rs10840017,rs10875606,rs10875622,rs10947738,rs11071755,rs11125776,rs112520848,rs11258652,rs11615756,rs11860072,rs12031519,rs12346996,rs12451365,rs12657723,rs12950988,rs13033444,rs13150944,rs13263535,rs13284688,rs1415218,rs1601440,rs17265513,rs174541,rs17502738,rs1883048,rs189489,rs1898673,rs200435329,rs2059639,rs2099810,rs2143792,rs2284015,rs2370926,rs2…
Napping frequency	Longitudinal changes of cerebellum cortex volume	84	44.5106	rs10149986,rs10152428,rs10811438,rs10835420,rs10840017,rs10875606,rs10875622,rs10947738,rs11071755,rs11125776,rs112520848,rs11258652,rs11615756,rs11860072,rs12031519,rs12346996,rs12451365,rs12657723,rs12950988,rs13033444,rs13150944,rs13263535,rs13284688,rs1415218,rs1601440,rs17265513,rs174541,rs17502738,rs1883048,rs189489,rs1898673,rs200435329,rs2059639,rs2099810,rs2143792,rs2284015,rs2370926,rs2…
Napping frequency	Longitudinal changes of cerebellum white matter volume	84	44.5106	rs10149986,rs10152428,rs10811438,rs10835420,rs10840017,rs10875606,rs10875622,rs10947738,rs11071755,rs11125776,rs112520848,rs11258652,rs11615756,rs11860072,rs12031519,rs12346996,rs12451365,rs12657723,rs12950988,rs13033444,rs13150944,rs13263535,rs13284688,rs1415218,rs1601440,rs17265513,rs174541,rs17502738,rs1883048,rs189489,rs1898673,rs200435329,rs2059639,rs2099810,rs2143792,rs2284015,rs2370926,rs2…
Napping frequency	Longitudinal changes of cerebral white matter volume	84	44.5106	rs10149986,rs10152428,rs10811438,rs10835420,rs10840017,rs10875606,rs10875622,rs10947738,rs11071755,rs11125776,rs112520848,rs11258652,rs11615756,rs11860072,rs12031519,rs12346996,rs12451365,rs12657723,rs12950988,rs13033444,rs13150944,rs13263535,rs13284688,rs1415218,rs1601440,rs17265513,rs174541,rs17502738,rs1883048,rs189489,rs1898673,rs200435329,rs2059639,rs2099810,rs2143792,rs2284015,rs2370926,rs2…
Napping frequency	Longitudinal changes of cortical cortex	83	44.6341	rs10149986,rs10152428,rs10835420,rs10840017,rs10875606,rs10875622,rs10947738,rs11071755,rs11125776,rs112520848,rs11258652,rs11615756,rs11860072,rs12031519,rs12346996,rs12451365,rs12657723,rs12950988,rs13033444,rs13150944,rs13263535,rs13284688,rs1415218,rs1601440,rs17265513,rs174541,rs17502738,rs1883048,rs189489,rs1898673,rs200435329,rs2059639,rs2099810,rs2143792,rs2284015,rs2370926,rs253666,rs265…
Napping frequency	Longitudinal changes of hippocampus volume	84	44.5106	rs10149986,rs10152428,rs10811438,rs10835420,rs10840017,rs10875606,rs10875622,rs10947738,rs11071755,rs11125776,rs112520848,rs11258652,rs11615756,rs11860072,rs12031519,rs12346996,rs12451365,rs12657723,rs12950988,rs13033444,rs13150944,rs13263535,rs13284688,rs1415218,rs1601440,rs17265513,rs174541,rs17502738,rs1883048,rs189489,rs1898673,rs200435329,rs2059639,rs2099810,rs2143792,rs2284015,rs2370926,rs2…
Napping frequency	Longitudinal changes of lateral ventricles volume	84	44.5106	rs10149986,rs10152428,rs10811438,rs10835420,rs10840017,rs10875606,rs10875622,rs10947738,rs11071755,rs11125776,rs112520848,rs11258652,rs11615756,rs11860072,rs12031519,rs12346996,rs12451365,rs12657723,rs12950988,rs13033444,rs13150944,rs13263535,rs13284688,rs1415218,rs1601440,rs17265513,rs174541,rs17502738,rs1883048,rs189489,rs1898673,rs200435329,rs2059639,rs2099810,rs2143792,rs2284015,rs2370926,rs2…
Napping frequency	Longitudinal changes of mean cortical thickness	83	44.6341	rs10149986,rs10152428,rs10835420,rs10840017,rs10875606,rs10875622,rs10947738,rs11071755,rs11125776,rs112520848,rs11258652,rs11615756,rs11860072,rs12031519,rs12346996,rs12451365,rs12657723,rs12950988,rs13033444,rs13150944,rs13263535,rs13284688,rs1415218,rs1601440,rs17265513,rs174541,rs17502738,rs1883048,rs189489,rs1898673,rs200435329,rs2059639,rs2099810,rs2143792,rs2284015,rs2370926,rs253666,rs265…
Napping frequency	Longitudinal changes of pallidum volume	84	44.5106	rs10149986,rs10152428,rs10811438,rs10835420,rs10840017,rs10875606,rs10875622,rs10947738,rs11071755,rs11125776,rs112520848,rs11258652,rs11615756,rs11860072,rs12031519,rs12346996,rs12451365,rs12657723,rs12950988,rs13033444,rs13150944,rs13263535,rs13284688,rs1415218,rs1601440,rs17265513,rs174541,rs17502738,rs1883048,rs189489,rs1898673,rs200435329,rs2059639,rs2099810,rs2143792,rs2284015,rs2370926,rs2…
Napping frequency	Longitudinal changes of putamen volume	84	44.5106	rs10149986,rs10152428,rs10811438,rs10835420,rs10840017,rs10875606,rs10875622,rs10947738,rs11071755,rs11125776,rs112520848,rs11258652,rs11615756,rs11860072,rs12031519,rs12346996,rs12451365,rs12657723,rs12950988,rs13033444,rs13150944,rs13263535,rs13284688,rs1415218,rs1601440,rs17265513,rs174541,rs17502738,rs1883048,rs189489,rs1898673,rs200435329,rs2059639,rs2099810,rs2143792,rs2284015,rs2370926,rs2…
Napping frequency	Longitudinal changes of cortical surface area	84	44.5106	rs10149986,rs10152428,rs10811438,rs10835420,rs10840017,rs10875606,rs10875622,rs10947738,rs11071755,rs11125776,rs112520848,rs11258652,rs11615756,rs11860072,rs12031519,rs12346996,rs12451365,rs12657723,rs12950988,rs13033444,rs13150944,rs13263535,rs13284688,rs1415218,rs1601440,rs17265513,rs174541,rs17502738,rs1883048,rs189489,rs1898673,rs200435329,rs2059639,rs2099810,rs2143792,rs2284015,rs2370926,rs2…
Napping frequency	Longitudinal changes of thalamus volume	84	44.5106	rs10149986,rs10152428,rs10811438,rs10835420,rs10840017,rs10875606,rs10875622,rs10947738,rs11071755,rs11125776,rs112520848,rs11258652,rs11615756,rs11860072,rs12031519,rs12346996,rs12451365,rs12657723,rs12950988,rs13033444,rs13150944,rs13263535,rs13284688,rs1415218,rs1601440,rs17265513,rs174541,rs17502738,rs1883048,rs189489,rs1898673,rs200435329,rs2059639,rs2099810,rs2143792,rs2284015,rs2370926,rs2…
Napping frequency	Longitudinal changes of total brain volume	83	44.6341	rs10149986,rs10152428,rs10835420,rs10840017,rs10875606,rs10875622,rs10947738,rs11071755,rs11125776,rs112520848,rs11258652,rs11615756,rs11860072,rs12031519,rs12346996,rs12451365,rs12657723,rs12950988,rs13033444,rs13150944,rs13263535,rs13284688,rs1415218,rs1601440,rs17265513,rs174541,rs17502738,rs1883048,rs189489,rs1898673,rs200435329,rs2059639,rs2099810,rs2143792,rs2284015,rs2370926,rs253666,rs265…
Sleepiness severity	SA of global cortex	22	42.2347	rs11078398,rs11942333,rs12153518,rs13097760,rs1566362,rs17131124,rs17356118,rs1846644,rs285793,rs3122170,rs34478464,rs4665972,rs4765939,rs501701,rs55818482,rs55960940,rs62519825,rs7476897,rs7837226,rs8015449,rs825127,rs886114
Sleepiness severity	SA of bankssts	22	41.9077	rs11942333,rs12153518,rs13097760,rs1566362,rs17131124,rs17356118,rs1846644,rs285793,rs3122170,rs34478464,rs4665972,rs4765939,rs501701,rs55818482,rs55960940,rs62519825,rs7476897,rs7598712,rs7837226,rs8015449,rs825127,rs886114
Sleepiness severity	SA of caudal anterior cingulate	23	41.7483	rs11078398,rs11942333,rs12153518,rs13097760,rs1566362,rs17131124,rs17356118,rs1846644,rs285793,rs3122170,rs34478464,rs4665972,rs4765939,rs501701,rs55818482,rs55960940,rs62519825,rs7476897,rs7598712,rs7837226,rs8015449,rs825127,rs886114
Sleepiness severity	SA of caudal middle frontal	21	42.5745	rs11078398,rs11942333,rs12153518,rs13097760,rs17131124,rs17356118,rs1846644,rs285793,rs3122170,rs34478464,rs4665972,rs4765939,rs501701,rs55818482,rs55960940,rs62519825,rs7476897,rs7598712,rs8015449,rs825127,rs886114
Sleepiness severity	SA of cuneus	23	41.7483	rs11078398,rs11942333,rs12153518,rs13097760,rs1566362,rs17131124,rs17356118,rs1846644,rs285793,rs3122170,rs34478464,rs4665972,rs4765939,rs501701,rs55818482,rs55960940,rs62519825,rs7476897,rs7598712,rs7837226,rs8015449,rs825127,rs886114
Sleepiness severity	SA of entorhinal	22	42.1499	rs11078398,rs11942333,rs12153518,rs13097760,rs1566362,rs17131124,rs17356118,rs1846644,rs285793,rs3122170,rs34478464,rs4665972,rs4765939,rs501701,rs55818482,rs55960940,rs62519825,rs7476897,rs7598712,rs7837226,rs8015449,rs886114
Sleepiness severity	SA of frontal pole	23	41.7483	rs11078398,rs11942333,rs12153518,rs13097760,rs1566362,rs17131124,rs17356118,rs1846644,rs285793,rs3122170,rs34478464,rs4665972,rs4765939,rs501701,rs55818482,rs55960940,rs62519825,rs7476897,rs7598712,rs7837226,rs8015449,rs825127,rs886114
Sleepiness severity	SA of fusiform	23	41.7483	rs11078398,rs11942333,rs12153518,rs13097760,rs1566362,rs17131124,rs17356118,rs1846644,rs285793,rs3122170,rs34478464,rs4665972,rs4765939,rs501701,rs55818482,rs55960940,rs62519825,rs7476897,rs7598712,rs7837226,rs8015449,rs825127,rs886114
Sleepiness severity	SA of inferior parietal	23	41.7483	rs11078398,rs11942333,rs12153518,rs13097760,rs1566362,rs17131124,rs17356118,rs1846644,rs285793,rs3122170,rs34478464,rs4665972,rs4765939,rs501701,rs55818482,rs55960940,rs62519825,rs7476897,rs7598712,rs7837226,rs8015449,rs825127,rs886114
Sleepiness severity	SA of inferior temporal	23	41.7483	rs11078398,rs11942333,rs12153518,rs13097760,rs1566362,rs17131124,rs17356118,rs1846644,rs285793,rs3122170,rs34478464,rs4665972,rs4765939,rs501701,rs55818482,rs55960940,rs62519825,rs7476897,rs7598712,rs7837226,rs8015449,rs825127,rs886114
Sleepiness severity	SA of insula	23	41.7483	rs11078398,rs11942333,rs12153518,rs13097760,rs1566362,rs17131124,rs17356118,rs1846644,rs285793,rs3122170,rs34478464,rs4665972,rs4765939,rs501701,rs55818482,rs55960940,rs62519825,rs7476897,rs7598712,rs7837226,rs8015449,rs825127,rs886114
Sleepiness severity	SA of isthmus cingulate	23	41.7483	rs11078398,rs11942333,rs12153518,rs13097760,rs1566362,rs17131124,rs17356118,rs1846644,rs285793,rs3122170,rs34478464,rs4665972,rs4765939,rs501701,rs55818482,rs55960940,rs62519825,rs7476897,rs7598712,rs7837226,rs8015449,rs825127,rs886114
Sleepiness severity	SA of lateral occipital	23	41.7483	rs11078398,rs11942333,rs12153518,rs13097760,rs1566362,rs17131124,rs17356118,rs1846644,rs285793,rs3122170,rs34478464,rs4665972,rs4765939,rs501701,rs55818482,rs55960940,rs62519825,rs7476897,rs7598712,rs7837226,rs8015449,rs825127,rs886114
Sleepiness severity	SA of lateral orbitofrontal	23	41.7483	rs11078398,rs11942333,rs12153518,rs13097760,rs1566362,rs17131124,rs17356118,rs1846644,rs285793,rs3122170,rs34478464,rs4665972,rs4765939,rs501701,rs55818482,rs55960940,rs62519825,rs7476897,rs7598712,rs7837226,rs8015449,rs825127,rs886114
Sleepiness severity	SA of lingual	23	41.7483	rs11078398,rs11942333,rs12153518,rs13097760,rs1566362,rs17131124,rs17356118,rs1846644,rs285793,rs3122170,rs34478464,rs4665972,rs4765939,rs501701,rs55818482,rs55960940,rs62519825,rs7476897,rs7598712,rs7837226,rs8015449,rs825127,rs886114
Sleepiness severity	SA of medial orbitofrontal	23	41.7483	rs11078398,rs11942333,rs12153518,rs13097760,rs1566362,rs17131124,rs17356118,rs1846644,rs285793,rs3122170,rs34478464,rs4665972,rs4765939,rs501701,rs55818482,rs55960940,rs62519825,rs7476897,rs7598712,rs7837226,rs8015449,rs825127,rs886114
Sleepiness severity	SA of middle temporal	23	41.7483	rs11078398,rs11942333,rs12153518,rs13097760,rs1566362,rs17131124,rs17356118,rs1846644,rs285793,rs3122170,rs34478464,rs4665972,rs4765939,rs501701,rs55818482,rs55960940,rs62519825,rs7476897,rs7598712,rs7837226,rs8015449,rs825127,rs886114
Sleepiness severity	SA of paracentral	23	41.7483	rs11078398,rs11942333,rs12153518,rs13097760,rs1566362,rs17131124,rs17356118,rs1846644,rs285793,rs3122170,rs34478464,rs4665972,rs4765939,rs501701,rs55818482,rs55960940,rs62519825,rs7476897,rs7598712,rs7837226,rs8015449,rs825127,rs886114
Sleepiness severity	SA of parahippocampal	23	41.7483	rs11078398,rs11942333,rs12153518,rs13097760,rs1566362,rs17131124,rs17356118,rs1846644,rs285793,rs3122170,rs34478464,rs4665972,rs4765939,rs501701,rs55818482,rs55960940,rs62519825,rs7476897,rs7598712,rs7837226,rs8015449,rs825127,rs886114
Sleepiness severity	SA of pars opercularis	23	41.7483	rs11078398,rs11942333,rs12153518,rs13097760,rs1566362,rs17131124,rs17356118,rs1846644,rs285793,rs3122170,rs34478464,rs4665972,rs4765939,rs501701,rs55818482,rs55960940,rs62519825,rs7476897,rs7598712,rs7837226,rs8015449,rs825127,rs886114
Sleepiness severity	SA of pars orbitalis	23	41.7483	rs11078398,rs11942333,rs12153518,rs13097760,rs1566362,rs17131124,rs17356118,rs1846644,rs285793,rs3122170,rs34478464,rs4665972,rs4765939,rs501701,rs55818482,rs55960940,rs62519825,rs7476897,rs7598712,rs7837226,rs8015449,rs825127,rs886114
Sleepiness severity	SA of pars triangularis	23	41.7483	rs11078398,rs11942333,rs12153518,rs13097760,rs1566362,rs17131124,rs17356118,rs1846644,rs285793,rs3122170,rs34478464,rs4665972,rs4765939,rs501701,rs55818482,rs55960940,rs62519825,rs7476897,rs7598712,rs7837226,rs8015449,rs825127,rs886114
Sleepiness severity	SA of pericalcarine	23	41.7483	rs11078398,rs11942333,rs12153518,rs13097760,rs1566362,rs17131124,rs17356118,rs1846644,rs285793,rs3122170,rs34478464,rs4665972,rs4765939,rs501701,rs55818482,rs55960940,rs62519825,rs7476897,rs7598712,rs7837226,rs8015449,rs825127,rs886114
Sleepiness severity	SA of postcentral	23	41.7483	rs11078398,rs11942333,rs12153518,rs13097760,rs1566362,rs17131124,rs17356118,rs1846644,rs285793,rs3122170,rs34478464,rs4665972,rs4765939,rs501701,rs55818482,rs55960940,rs62519825,rs7476897,rs7598712,rs7837226,rs8015449,rs825127,rs886114
Sleepiness severity	SA of posterior cingulate	23	41.7483	rs11078398,rs11942333,rs12153518,rs13097760,rs1566362,rs17131124,rs17356118,rs1846644,rs285793,rs3122170,rs34478464,rs4665972,rs4765939,rs501701,rs55818482,rs55960940,rs62519825,rs7476897,rs7598712,rs7837226,rs8015449,rs825127,rs886114
Sleepiness severity	SA of precentral	23	41.7483	rs11078398,rs11942333,rs12153518,rs13097760,rs1566362,rs17131124,rs17356118,rs1846644,rs285793,rs3122170,rs34478464,rs4665972,rs4765939,rs501701,rs55818482,rs55960940,rs62519825,rs7476897,rs7598712,rs7837226,rs8015449,rs825127,rs886114
Sleepiness severity	SA of precuneus	23	41.7483	rs11078398,rs11942333,rs12153518,rs13097760,rs1566362,rs17131124,rs17356118,rs1846644,rs285793,rs3122170,rs34478464,rs4665972,rs4765939,rs501701,rs55818482,rs55960940,rs62519825,rs7476897,rs7598712,rs7837226,rs8015449,rs825127,rs886114
Sleepiness severity	SA of rostral anterior cingulate	23	41.7483	rs11078398,rs11942333,rs12153518,rs13097760,rs1566362,rs17131124,rs17356118,rs1846644,rs285793,rs3122170,rs34478464,rs4665972,rs4765939,rs501701,rs55818482,rs55960940,rs62519825,rs7476897,rs7598712,rs7837226,rs8015449,rs825127,rs886114
Sleepiness severity	SA of rostral middle frontal	22	41.9077	rs11942333,rs12153518,rs13097760,rs1566362,rs17131124,rs17356118,rs1846644,rs285793,rs3122170,rs34478464,rs4665972,rs4765939,rs501701,rs55818482,rs55960940,rs62519825,rs7476897,rs7598712,rs7837226,rs8015449,rs825127,rs886114
Sleepiness severity	SA of superior frontal	23	41.7483	rs11078398,rs11942333,rs12153518,rs13097760,rs1566362,rs17131124,rs17356118,rs1846644,rs285793,rs3122170,rs34478464,rs4665972,rs4765939,rs501701,rs55818482,rs55960940,rs62519825,rs7476897,rs7598712,rs7837226,rs8015449,rs825127,rs886114
Sleepiness severity	SA of superior parietal	23	41.7483	rs11078398,rs11942333,rs12153518,rs13097760,rs1566362,rs17131124,rs17356118,rs1846644,rs285793,rs3122170,rs34478464,rs4665972,rs4765939,rs501701,rs55818482,rs55960940,rs62519825,rs7476897,rs7598712,rs7837226,rs8015449,rs825127,rs886114
Sleepiness severity	SA of superior temporal	23	41.7483	rs11078398,rs11942333,rs12153518,rs13097760,rs1566362,rs17131124,rs17356118,rs1846644,rs285793,rs3122170,rs34478464,rs4665972,rs4765939,rs501701,rs55818482,rs55960940,rs62519825,rs7476897,rs7598712,rs7837226,rs8015449,rs825127,rs886114
Sleepiness severity	SA of supramarginal	23	41.7483	rs11078398,rs11942333,rs12153518,rs13097760,rs1566362,rs17131124,rs17356118,rs1846644,rs285793,rs3122170,rs34478464,rs4665972,rs4765939,rs501701,rs55818482,rs55960940,rs62519825,rs7476897,rs7598712,rs7837226,rs8015449,rs825127,rs886114
Sleepiness severity	SA of temporal pole	23	41.7483	rs11078398,rs11942333,rs12153518,rs13097760,rs1566362,rs17131124,rs17356118,rs1846644,rs285793,rs3122170,rs34478464,rs4665972,rs4765939,rs501701,rs55818482,rs55960940,rs62519825,rs7476897,rs7598712,rs7837226,rs8015449,rs825127,rs886114
Sleepiness severity	SA of transverse temporal	22	42.235	rs11078398,rs11942333,rs12153518,rs13097760,rs1566362,rs17131124,rs17356118,rs1846644,rs285793,rs3122170,rs34478464,rs4665972,rs4765939,rs501701,rs55818482,rs55960940,rs62519825,rs7476897,rs7598712,rs8015449,rs825127,rs886114
Sleepiness severity	TH of global cortex	23	41.7483	rs11078398,rs11942333,rs12153518,rs13097760,rs1566362,rs17131124,rs17356118,rs1846644,rs285793,rs3122170,rs34478464,rs4665972,rs4765939,rs501701,rs55818482,rs55960940,rs62519825,rs7476897,rs7598712,rs7837226,rs8015449,rs825127,rs886114
Sleepiness severity	TH of bankssts	23	41.7483	rs11078398,rs11942333,rs12153518,rs13097760,rs1566362,rs17131124,rs17356118,rs1846644,rs285793,rs3122170,rs34478464,rs4665972,rs4765939,rs501701,rs55818482,rs55960940,rs62519825,rs7476897,rs7598712,rs7837226,rs8015449,rs825127,rs886114
Sleepiness severity	TH of caudal anterior cingulate	23	41.7483	rs11078398,rs11942333,rs12153518,rs13097760,rs1566362,rs17131124,rs17356118,rs1846644,rs285793,rs3122170,rs34478464,rs4665972,rs4765939,rs501701,rs55818482,rs55960940,rs62519825,rs7476897,rs7598712,rs7837226,rs8015449,rs825127,rs886114
Sleepiness severity	TH of caudal middle frontal	22	42.0992	rs11078398,rs11942333,rs12153518,rs13097760,rs1566362,rs17131124,rs17356118,rs1846644,rs285793,rs3122170,rs34478464,rs4665972,rs4765939,rs501701,rs55818482,rs55960940,rs7476897,rs7598712,rs7837226,rs8015449,rs825127,rs886114
Sleepiness severity	TH of cuneus	23	41.7483	rs11078398,rs11942333,rs12153518,rs13097760,rs1566362,rs17131124,rs17356118,rs1846644,rs285793,rs3122170,rs34478464,rs4665972,rs4765939,rs501701,rs55818482,rs55960940,rs62519825,rs7476897,rs7598712,rs7837226,rs8015449,rs825127,rs886114
Sleepiness severity	TH of entorhinal	23	41.7483	rs11078398,rs11942333,rs12153518,rs13097760,rs1566362,rs17131124,rs17356118,rs1846644,rs285793,rs3122170,rs34478464,rs4665972,rs4765939,rs501701,rs55818482,rs55960940,rs62519825,rs7476897,rs7598712,rs7837226,rs8015449,rs825127,rs886114
Sleepiness severity	TH of frontal pole	23	41.7483	rs11078398,rs11942333,rs12153518,rs13097760,rs1566362,rs17131124,rs17356118,rs1846644,rs285793,rs3122170,rs34478464,rs4665972,rs4765939,rs501701,rs55818482,rs55960940,rs62519825,rs7476897,rs7598712,rs7837226,rs8015449,rs825127,rs886114
Sleepiness severity	TH of fusiform	23	41.7483	rs11078398,rs11942333,rs12153518,rs13097760,rs1566362,rs17131124,rs17356118,rs1846644,rs285793,rs3122170,rs34478464,rs4665972,rs4765939,rs501701,rs55818482,rs55960940,rs62519825,rs7476897,rs7598712,rs7837226,rs8015449,rs825127,rs886114
Sleepiness severity	TH of inferior parietal	23	41.7483	rs11078398,rs11942333,rs12153518,rs13097760,rs1566362,rs17131124,rs17356118,rs1846644,rs285793,rs3122170,rs34478464,rs4665972,rs4765939,rs501701,rs55818482,rs55960940,rs62519825,rs7476897,rs7598712,rs7837226,rs8015449,rs825127,rs886114
Sleepiness severity	TH of inferior temporal	23	41.7483	rs11078398,rs11942333,rs12153518,rs13097760,rs1566362,rs17131124,rs17356118,rs1846644,rs285793,rs3122170,rs34478464,rs4665972,rs4765939,rs501701,rs55818482,rs55960940,rs62519825,rs7476897,rs7598712,rs7837226,rs8015449,rs825127,rs886114
Sleepiness severity	TH of insula	23	41.7483	rs11078398,rs11942333,rs12153518,rs13097760,rs1566362,rs17131124,rs17356118,rs1846644,rs285793,rs3122170,rs34478464,rs4665972,rs4765939,rs501701,rs55818482,rs55960940,rs62519825,rs7476897,rs7598712,rs7837226,rs8015449,rs825127,rs886114
Sleepiness severity	TH of isthmus cingulate	23	41.7483	rs11078398,rs11942333,rs12153518,rs13097760,rs1566362,rs17131124,rs17356118,rs1846644,rs285793,rs3122170,rs34478464,rs4665972,rs4765939,rs501701,rs55818482,rs55960940,rs62519825,rs7476897,rs7598712,rs7837226,rs8015449,rs825127,rs886114
Sleepiness severity	TH of lateral occipital	23	41.7483	rs11078398,rs11942333,rs12153518,rs13097760,rs1566362,rs17131124,rs17356118,rs1846644,rs285793,rs3122170,rs34478464,rs4665972,rs4765939,rs501701,rs55818482,rs55960940,rs62519825,rs7476897,rs7598712,rs7837226,rs8015449,rs825127,rs886114
Sleepiness severity	TH of lateral orbitofrontal	23	41.7483	rs11078398,rs11942333,rs12153518,rs13097760,rs1566362,rs17131124,rs17356118,rs1846644,rs285793,rs3122170,rs34478464,rs4665972,rs4765939,rs501701,rs55818482,rs55960940,rs62519825,rs7476897,rs7598712,rs7837226,rs8015449,rs825127,rs886114
Sleepiness severity	TH of lingual	23	41.7483	rs11078398,rs11942333,rs12153518,rs13097760,rs1566362,rs17131124,rs17356118,rs1846644,rs285793,rs3122170,rs34478464,rs4665972,rs4765939,rs501701,rs55818482,rs55960940,rs62519825,rs7476897,rs7598712,rs7837226,rs8015449,rs825127,rs886114
Sleepiness severity	TH of medial orbitofrontal	23	41.7483	rs11078398,rs11942333,rs12153518,rs13097760,rs1566362,rs17131124,rs17356118,rs1846644,rs285793,rs3122170,rs34478464,rs4665972,rs4765939,rs501701,rs55818482,rs55960940,rs62519825,rs7476897,rs7598712,rs7837226,rs8015449,rs825127,rs886114
Sleepiness severity	TH of middle temporal	23	41.7483	rs11078398,rs11942333,rs12153518,rs13097760,rs1566362,rs17131124,rs17356118,rs1846644,rs285793,rs3122170,rs34478464,rs4665972,rs4765939,rs501701,rs55818482,rs55960940,rs62519825,rs7476897,rs7598712,rs7837226,rs8015449,rs825127,rs886114
Sleepiness severity	TH of paracentral	23	41.7483	rs11078398,rs11942333,rs12153518,rs13097760,rs1566362,rs17131124,rs17356118,rs1846644,rs285793,rs3122170,rs34478464,rs4665972,rs4765939,rs501701,rs55818482,rs55960940,rs62519825,rs7476897,rs7598712,rs7837226,rs8015449,rs825127,rs886114
Sleepiness severity	TH of parahippocampal	23	41.7483	rs11078398,rs11942333,rs12153518,rs13097760,rs1566362,rs17131124,rs17356118,rs1846644,rs285793,rs3122170,rs34478464,rs4665972,rs4765939,rs501701,rs55818482,rs55960940,rs62519825,rs7476897,rs7598712,rs7837226,rs8015449,rs825127,rs886114
Sleepiness severity	TH of pars opercularis	23	41.7483	rs11078398,rs11942333,rs12153518,rs13097760,rs1566362,rs17131124,rs17356118,rs1846644,rs285793,rs3122170,rs34478464,rs4665972,rs4765939,rs501701,rs55818482,rs55960940,rs62519825,rs7476897,rs7598712,rs7837226,rs8015449,rs825127,rs886114
Sleepiness severity	TH of pars orbitalis	23	41.7483	rs11078398,rs11942333,rs12153518,rs13097760,rs1566362,rs17131124,rs17356118,rs1846644,rs285793,rs3122170,rs34478464,rs4665972,rs4765939,rs501701,rs55818482,rs55960940,rs62519825,rs7476897,rs7598712,rs7837226,rs8015449,rs825127,rs886114
Sleepiness severity	TH of pars triangularis	23	41.7483	rs11078398,rs11942333,rs12153518,rs13097760,rs1566362,rs17131124,rs17356118,rs1846644,rs285793,rs3122170,rs34478464,rs4665972,rs4765939,rs501701,rs55818482,rs55960940,rs62519825,rs7476897,rs7598712,rs7837226,rs8015449,rs825127,rs886114
Sleepiness severity	TH of pericalcarine	23	41.7483	rs11078398,rs11942333,rs12153518,rs13097760,rs1566362,rs17131124,rs17356118,rs1846644,rs285793,rs3122170,rs34478464,rs4665972,rs4765939,rs501701,rs55818482,rs55960940,rs62519825,rs7476897,rs7598712,rs7837226,rs8015449,rs825127,rs886114
Sleepiness severity	TH of postcentral	23	41.7483	rs11078398,rs11942333,rs12153518,rs13097760,rs1566362,rs17131124,rs17356118,rs1846644,rs285793,rs3122170,rs34478464,rs4665972,rs4765939,rs501701,rs55818482,rs55960940,rs62519825,rs7476897,rs7598712,rs7837226,rs8015449,rs825127,rs886114
Sleepiness severity	TH of posterior cingulate	23	41.7483	rs11078398,rs11942333,rs12153518,rs13097760,rs1566362,rs17131124,rs17356118,rs1846644,rs285793,rs3122170,rs34478464,rs4665972,rs4765939,rs501701,rs55818482,rs55960940,rs62519825,rs7476897,rs7598712,rs7837226,rs8015449,rs825127,rs886114
Sleepiness severity	TH of precentral	23	41.7483	rs11078398,rs11942333,rs12153518,rs13097760,rs1566362,rs17131124,rs17356118,rs1846644,rs285793,rs3122170,rs34478464,rs4665972,rs4765939,rs501701,rs55818482,rs55960940,rs62519825,rs7476897,rs7598712,rs7837226,rs8015449,rs825127,rs886114
Sleepiness severity	TH of precuneus	23	41.7483	rs11078398,rs11942333,rs12153518,rs13097760,rs1566362,rs17131124,rs17356118,rs1846644,rs285793,rs3122170,rs34478464,rs4665972,rs4765939,rs501701,rs55818482,rs55960940,rs62519825,rs7476897,rs7598712,rs7837226,rs8015449,rs825127,rs886114
Sleepiness severity	TH of rostral anterior cingulate	23	41.7483	rs11078398,rs11942333,rs12153518,rs13097760,rs1566362,rs17131124,rs17356118,rs1846644,rs285793,rs3122170,rs34478464,rs4665972,rs4765939,rs501701,rs55818482,rs55960940,rs62519825,rs7476897,rs7598712,rs7837226,rs8015449,rs825127,rs886114
Sleepiness severity	TH of rostral middle frontal	23	41.7483	rs11078398,rs11942333,rs12153518,rs13097760,rs1566362,rs17131124,rs17356118,rs1846644,rs285793,rs3122170,rs34478464,rs4665972,rs4765939,rs501701,rs55818482,rs55960940,rs62519825,rs7476897,rs7598712,rs7837226,rs8015449,rs825127,rs886114
Sleepiness severity	TH of superior frontal	23	41.7483	rs11078398,rs11942333,rs12153518,rs13097760,rs1566362,rs17131124,rs17356118,rs1846644,rs285793,rs3122170,rs34478464,rs4665972,rs4765939,rs501701,rs55818482,rs55960940,rs62519825,rs7476897,rs7598712,rs7837226,rs8015449,rs825127,rs886114
Sleepiness severity	TH of superior parietal	23	41.7483	rs11078398,rs11942333,rs12153518,rs13097760,rs1566362,rs17131124,rs17356118,rs1846644,rs285793,rs3122170,rs34478464,rs4665972,rs4765939,rs501701,rs55818482,rs55960940,rs62519825,rs7476897,rs7598712,rs7837226,rs8015449,rs825127,rs886114
Sleepiness severity	TH of superior temporal	23	41.7483	rs11078398,rs11942333,rs12153518,rs13097760,rs1566362,rs17131124,rs17356118,rs1846644,rs285793,rs3122170,rs34478464,rs4665972,rs4765939,rs501701,rs55818482,rs55960940,rs62519825,rs7476897,rs7598712,rs7837226,rs8015449,rs825127,rs886114
Sleepiness severity	TH of supramarginal	23	41.7483	rs11078398,rs11942333,rs12153518,rs13097760,rs1566362,rs17131124,rs17356118,rs1846644,rs285793,rs3122170,rs34478464,rs4665972,rs4765939,rs501701,rs55818482,rs55960940,rs62519825,rs7476897,rs7598712,rs7837226,rs8015449,rs825127,rs886114
Sleepiness severity	TH of temporal pole	23	41.7483	rs11078398,rs11942333,rs12153518,rs13097760,rs1566362,rs17131124,rs17356118,rs1846644,rs285793,rs3122170,rs34478464,rs4665972,rs4765939,rs501701,rs55818482,rs55960940,rs62519825,rs7476897,rs7598712,rs7837226,rs8015449,rs825127,rs886114
Sleepiness severity	TH of transverse temporal	23	41.7483	rs11078398,rs11942333,rs12153518,rs13097760,rs1566362,rs17131124,rs17356118,rs1846644,rs285793,rs3122170,rs34478464,rs4665972,rs4765939,rs501701,rs55818482,rs55960940,rs62519825,rs7476897,rs7598712,rs7837226,rs8015449,rs825127,rs886114
Sleepiness severity	Volume of nucleus accumbens	20	42.4329	rs11942333,rs12153518,rs13097760,rs1566362,rs17356118,rs1846644,rs285793,rs3122170,rs34478464,rs4665972,rs501701,rs55818482,rs55960940,rs62519825,rs7476897,rs7598712,rs7837226,rs8015449,rs825127,rs886114
Sleepiness severity	Volume of amygdala	20	42.4329	rs11942333,rs12153518,rs13097760,rs1566362,rs17356118,rs1846644,rs285793,rs3122170,rs34478464,rs4665972,rs501701,rs55818482,rs55960940,rs62519825,rs7476897,rs7598712,rs7837226,rs8015449,rs825127,rs886114
Sleepiness severity	Volume of caudate	20	42.4329	rs11942333,rs12153518,rs13097760,rs1566362,rs17356118,rs1846644,rs285793,rs3122170,rs34478464,rs4665972,rs501701,rs55818482,rs55960940,rs62519825,rs7476897,rs7598712,rs7837226,rs8015449,rs825127,rs886114
Sleepiness severity	Volume of hippocampus	20	42.4329	rs11942333,rs12153518,rs13097760,rs1566362,rs17356118,rs1846644,rs285793,rs3122170,rs34478464,rs4665972,rs501701,rs55818482,rs55960940,rs62519825,rs7476897,rs7598712,rs7837226,rs8015449,rs825127,rs886114
Sleepiness severity	Volume of pallidum	20	42.4329	rs11942333,rs12153518,rs13097760,rs1566362,rs17356118,rs1846644,rs285793,rs3122170,rs34478464,rs4665972,rs501701,rs55818482,rs55960940,rs62519825,rs7476897,rs7598712,rs7837226,rs8015449,rs825127,rs886114
Sleepiness severity	Volume of putamen	20	42.4329	rs11942333,rs12153518,rs13097760,rs1566362,rs17356118,rs1846644,rs285793,rs3122170,rs34478464,rs4665972,rs501701,rs55818482,rs55960940,rs62519825,rs7476897,rs7598712,rs7837226,rs8015449,rs825127,rs886114
Sleepiness severity	Volume of thalamus	20	42.4329	rs11942333,rs12153518,rs13097760,rs1566362,rs17356118,rs1846644,rs285793,rs3122170,rs34478464,rs4665972,rs501701,rs55818482,rs55960940,rs62519825,rs7476897,rs7598712,rs7837226,rs8015449,rs825127,rs886114
Sleepiness severity	Longitudinal changes of accumbens volume	22	42.0025	rs11078398,rs11942333,rs12153518,rs13097760,rs1566362,rs17131124,rs17356118,rs1846644,rs285793,rs3122170,rs34478464,rs4665972,rs501701,rs55818482,rs55960940,rs62519825,rs7476897,rs7598712,rs7837226,rs8015449,rs825127,rs886114
Sleepiness severity	Longitudinal changes of amygdala volume	22	42.0025	rs11078398,rs11942333,rs12153518,rs13097760,rs1566362,rs17131124,rs17356118,rs1846644,rs285793,rs3122170,rs34478464,rs4665972,rs501701,rs55818482,rs55960940,rs62519825,rs7476897,rs7598712,rs7837226,rs8015449,rs825127,rs886114
Sleepiness severity	Longitudinal changes of caudate volume	22	42.0025	rs11078398,rs11942333,rs12153518,rs13097760,rs1566362,rs17131124,rs17356118,rs1846644,rs285793,rs3122170,rs34478464,rs4665972,rs501701,rs55818482,rs55960940,rs62519825,rs7476897,rs7598712,rs7837226,rs8015449,rs825127,rs886114
Sleepiness severity	Longitudinal changes of cerebellum cortex volume	23	41.7483	rs11078398,rs11942333,rs12153518,rs13097760,rs1566362,rs17131124,rs17356118,rs1846644,rs285793,rs3122170,rs34478464,rs4665972,rs4765939,rs501701,rs55818482,rs55960940,rs62519825,rs7476897,rs7598712,rs7837226,rs8015449,rs825127,rs886114
Sleepiness severity	Longitudinal changes of cerebellum white matter volume	21	42.3697	rs11078398,rs11942333,rs12153518,rs13097760,rs1566362,rs17131124,rs17356118,rs1846644,rs285793,rs3122170,rs34478464,rs4665972,rs55818482,rs55960940,rs62519825,rs7476897,rs7598712,rs7837226,rs8015449,rs825127,rs886114
Sleepiness severity	Longitudinal changes of cerebral white matter volume	22	42.0025	rs11078398,rs11942333,rs12153518,rs13097760,rs1566362,rs17131124,rs17356118,rs1846644,rs285793,rs3122170,rs34478464,rs4665972,rs501701,rs55818482,rs55960940,rs62519825,rs7476897,rs7598712,rs7837226,rs8015449,rs825127,rs886114
Sleepiness severity	Longitudinal changes of cortical cortex	22	42.0025	rs11078398,rs11942333,rs12153518,rs13097760,rs1566362,rs17131124,rs17356118,rs1846644,rs285793,rs3122170,rs34478464,rs4665972,rs501701,rs55818482,rs55960940,rs62519825,rs7476897,rs7598712,rs7837226,rs8015449,rs825127,rs886114
Sleepiness severity	Longitudinal changes of hippocampus volume	22	42.0025	rs11078398,rs11942333,rs12153518,rs13097760,rs1566362,rs17131124,rs17356118,rs1846644,rs285793,rs3122170,rs34478464,rs4665972,rs501701,rs55818482,rs55960940,rs62519825,rs7476897,rs7598712,rs7837226,rs8015449,rs825127,rs886114
Sleepiness severity	Longitudinal changes of lateral ventricles volume	23	41.7483	rs11078398,rs11942333,rs12153518,rs13097760,rs1566362,rs17131124,rs17356118,rs1846644,rs285793,rs3122170,rs34478464,rs4665972,rs4765939,rs501701,rs55818482,rs55960940,rs62519825,rs7476897,rs7598712,rs7837226,rs8015449,rs825127,rs886114
Sleepiness severity	Longitudinal changes of mean cortical thickness	22	42.0025	rs11078398,rs11942333,rs12153518,rs13097760,rs1566362,rs17131124,rs17356118,rs1846644,rs285793,rs3122170,rs34478464,rs4665972,rs501701,rs55818482,rs55960940,rs62519825,rs7476897,rs7598712,rs7837226,rs8015449,rs825127,rs886114
Sleepiness severity	Longitudinal changes of pallidum volume	22	42.0025	rs11078398,rs11942333,rs12153518,rs13097760,rs1566362,rs17131124,rs17356118,rs1846644,rs285793,rs3122170,rs34478464,rs4665972,rs501701,rs55818482,rs55960940,rs62519825,rs7476897,rs7598712,rs7837226,rs8015449,rs825127,rs886114
Sleepiness severity	Longitudinal changes of putamen volume	21	42.1231	rs11078398,rs11942333,rs12153518,rs13097760,rs1566362,rs17131124,rs1846644,rs285793,rs3122170,rs34478464,rs4665972,rs501701,rs55818482,rs55960940,rs62519825,rs7476897,rs7598712,rs7837226,rs8015449,rs825127,rs886114
Sleepiness severity	Longitudinal changes of cortical surface area	22	42.0025	rs11078398,rs11942333,rs12153518,rs13097760,rs1566362,rs17131124,rs17356118,rs1846644,rs285793,rs3122170,rs34478464,rs4665972,rs501701,rs55818482,rs55960940,rs62519825,rs7476897,rs7598712,rs7837226,rs8015449,rs825127,rs886114
Sleepiness severity	Longitudinal changes of thalamus volume	22	42.0025	rs11078398,rs11942333,rs12153518,rs13097760,rs1566362,rs17131124,rs17356118,rs1846644,rs285793,rs3122170,rs34478464,rs4665972,rs501701,rs55818482,rs55960940,rs62519825,rs7476897,rs7598712,rs7837226,rs8015449,rs825127,rs886114
Sleepiness severity	Longitudinal changes of total brain volume	22	42.0025	rs11078398,rs11942333,rs12153518,rs13097760,rs1566362,rs17131124,rs17356118,rs1846644,rs285793,rs3122170,rs34478464,rs4665972,rs501701,rs55818482,rs55960940,rs62519825,rs7476897,rs7598712,rs7837226,rs8015449,rs825127,rs886114
Abbreviations: SA: surface area; TH: thickness.

## Sheet: Table S2
Table S2. Information of instrumental variables for all exposure-outcome pairs in reverse Mendelian randomization analyses.
exposure	outcome	No. of instrumental variables	F-statistic	Instrumental variables (outliers are not included)
Longitudinal changes of accumbens volume	Insomnia level	3	25.3722	rs34636320,rs449998,rs6855169
Longitudinal changes of accumbens volume	Sleep duration	3	25.3722	rs34636320,rs449998,rs6855169
Longitudinal changes of accumbens volume	Long sleep	3	25.3722	rs34636320,rs449998,rs6855169
Longitudinal changes of accumbens volume	Short sleep	3	25.3722	rs34636320,rs449998,rs6855169
Longitudinal changes of accumbens volume	Chronotype	3	25.3722	rs34636320,rs449998,rs6855169
Longitudinal changes of accumbens volume	Morningness	3	25.3722	rs34636320,rs449998,rs6855169
Longitudinal changes of accumbens volume	Napping frequency	5	25.319	rs10096270,rs2945536,rs34636320,rs449998,rs6855169
Longitudinal changes of accumbens volume	Sleepiness severity	3	25.3722	rs34636320,rs449998,rs6855169
Longitudinal changes of amygdala volume	Insomnia level	3	21.9652	rs67846087,rs6955251,rs75281977
Longitudinal changes of amygdala volume	Sleep duration	4	22.1212	rs13354106,rs67846087,rs6955251,rs75281977
Longitudinal changes of amygdala volume	Long sleep	4	22.1212	rs13354106,rs67846087,rs6955251,rs75281977
Longitudinal changes of amygdala volume	Short sleep	4	22.1212	rs13354106,rs67846087,rs6955251,rs75281977
Longitudinal changes of amygdala volume	Chronotype	4	22.1212	rs13354106,rs67846087,rs6955251,rs75281977
Longitudinal changes of amygdala volume	Morningness	4	22.1212	rs13354106,rs67846087,rs6955251,rs75281977
Longitudinal changes of amygdala volume	Napping frequency	4	22.1212	rs13354106,rs67846087,rs6955251,rs75281977
Longitudinal changes of amygdala volume	Sleepiness severity	4	22.1212	rs13354106,rs67846087,rs6955251,rs75281977
Longitudinal changes of caudate volume	Insomnia level	4	24.0056	rs34995675,rs61997676,rs7765461,rs9419461
Longitudinal changes of caudate volume	Sleep duration	5	24.0735	rs2393334,rs34995675,rs61997676,rs7765461,rs9419461
Longitudinal changes of caudate volume	Long sleep	5	24.0735	rs2393334,rs34995675,rs61997676,rs7765461,rs9419461
Longitudinal changes of caudate volume	Short sleep	5	24.0735	rs2393334,rs34995675,rs61997676,rs7765461,rs9419461
Longitudinal changes of caudate volume	Chronotype	5	24.0735	rs2393334,rs34995675,rs61997676,rs7765461,rs9419461
Longitudinal changes of caudate volume	Morningness	5	24.0735	rs2393334,rs34995675,rs61997676,rs7765461,rs9419461
Longitudinal changes of caudate volume	Napping frequency	4	24.0439	rs2393334,rs34995675,rs7765461,rs9419461
Longitudinal changes of caudate volume	Sleepiness severity	5	24.0735	rs2393334,rs34995675,rs61997676,rs7765461,rs9419461
Longitudinal changes of cerebellum cortex volume	Insomnia level	5	25.2313	rs12229575,rs12642894,rs1374108,rs2382199,rs3754556
Longitudinal changes of cerebellum cortex volume	Sleep duration	5	25.2313	rs12229575,rs12642894,rs1374108,rs2382199,rs3754556
Longitudinal changes of cerebellum cortex volume	Long sleep	5	25.2313	rs12229575,rs12642894,rs1374108,rs2382199,rs3754556
Longitudinal changes of cerebellum cortex volume	Short sleep	5	25.2313	rs12229575,rs12642894,rs1374108,rs2382199,rs3754556
Longitudinal changes of cerebellum cortex volume	Chronotype	5	25.2313	rs12229575,rs12642894,rs1374108,rs2382199,rs3754556
Longitudinal changes of cerebellum cortex volume	Morningness	5	25.2313	rs12229575,rs12642894,rs1374108,rs2382199,rs3754556
Longitudinal changes of cerebellum cortex volume	Napping frequency	6	24.7346	rs12229575,rs12642894,rs1374108,rs2382199,rs3754556,rs75942433
Longitudinal changes of cerebellum cortex volume	Sleepiness severity	5	25.2313	rs12229575,rs12642894,rs1374108,rs2382199,rs3754556
Longitudinal changes of cerebellum white matter volume	Insomnia level	6	24.4249	rs143448309,rs17599319,rs34232075,rs4269828,rs6473517,rs903769
Longitudinal changes of cerebellum white matter volume	Sleep duration	6	24.4249	rs143448309,rs17599319,rs34232075,rs4269828,rs6473517,rs903769
Longitudinal changes of cerebellum white matter volume	Long sleep	6	24.4249	rs143448309,rs17599319,rs34232075,rs4269828,rs6473517,rs903769
Longitudinal changes of cerebellum white matter volume	Short sleep	6	24.4249	rs143448309,rs17599319,rs34232075,rs4269828,rs6473517,rs903769
Longitudinal changes of cerebellum white matter volume	Chronotype	6	24.4249	rs143448309,rs17599319,rs34232075,rs4269828,rs6473517,rs903769
Longitudinal changes of cerebellum white matter volume	Morningness	6	24.4249	rs143448309,rs17599319,rs34232075,rs4269828,rs6473517,rs903769
Longitudinal changes of cerebellum white matter volume	Napping frequency	6	24.4249	rs143448309,rs17599319,rs34232075,rs4269828,rs6473517,rs903769
Longitudinal changes of cerebellum white matter volume	Sleepiness severity	6	24.4249	rs143448309,rs17599319,rs34232075,rs4269828,rs6473517,rs903769
Longitudinal changes of cerebral white matter volume	Insomnia level	2	23.61	rs616119,rs9898946
Longitudinal changes of cerebral white matter volume	Sleep duration	2	23.61	rs616119,rs9898946
Longitudinal changes of cerebral white matter volume	Long sleep	2	23.61	rs616119,rs9898946
Longitudinal changes of cerebral white matter volume	Short sleep	2	23.61	rs616119,rs9898946
Longitudinal changes of cerebral white matter volume	Chronotype	2	23.61	rs616119,rs9898946
Longitudinal changes of cerebral white matter volume	Morningness	2	23.61	rs616119,rs9898946
Longitudinal changes of cerebral white matter volume	Napping frequency	2	23.61	rs616119,rs9898946
Longitudinal changes of cerebral white matter volume	Sleepiness severity	2	23.61	rs616119,rs9898946
Longitudinal changes of cortical cortex	Insomnia level	5	24.5303	rs12784270,rs3779289,rs616642,rs62494313,rs9635993
Longitudinal changes of cortical cortex	Sleep duration	4	23.4803	rs12784270,rs616642,rs6435231,rs9635993
Longitudinal changes of cortical cortex	Long sleep	6	24.4452	rs12784270,rs3779289,rs616642,rs62494313,rs6435231,rs9635993
Longitudinal changes of cortical cortex	Short sleep	4	23.3809	rs12784270,rs3779289,rs616642,rs9635993
Longitudinal changes of cortical cortex	Chronotype	5	24.5173	rs12784270,rs616642,rs62494313,rs6435231,rs9635993
Longitudinal changes of cortical cortex	Morningness	5	24.5173	rs12784270,rs616642,rs62494313,rs6435231,rs9635993
Longitudinal changes of cortical cortex	Napping frequency	8	23.9365	rs11928098,rs12784270,rs201173976,rs3779289,rs616642,rs62494313,rs6435231,rs9635993
Longitudinal changes of cortical cortex	Sleepiness severity	6	24.4452	rs12784270,rs3779289,rs616642,rs62494313,rs6435231,rs9635993
Longitudinal changes of hippocampus volume	Insomnia level	1	22.3167	rs1913699
Longitudinal changes of hippocampus volume	Sleep duration	1	22.3167	rs1913699
Longitudinal changes of hippocampus volume	Long sleep	1	22.3167	rs1913699
Longitudinal changes of hippocampus volume	Short sleep	1	22.3167	rs1913699
Longitudinal changes of hippocampus volume	Chronotype	1	22.3167	rs1913699
Longitudinal changes of hippocampus volume	Morningness	1	22.3167	rs1913699
Longitudinal changes of hippocampus volume	Napping frequency	4	22.3547	rs1913699,rs231400,rs362636,rs4321178
Longitudinal changes of hippocampus volume	Sleepiness severity	1	22.3167	rs1913699
Longitudinal changes of lateral ventricles volume	Insomnia level	4	24.7944	rs10990953,rs11213886,rs2082870,rs6963094
Longitudinal changes of lateral ventricles volume	Sleep duration	5	26.2737	rs10990953,rs11213886,rs2082870,rs6963094,rs72772746
Longitudinal changes of lateral ventricles volume	Long sleep	5	26.2737	rs10990953,rs11213886,rs2082870,rs6963094,rs72772746
Longitudinal changes of lateral ventricles volume	Short sleep	5	26.2737	rs10990953,rs11213886,rs2082870,rs6963094,rs72772746
Longitudinal changes of lateral ventricles volume	Chronotype	5	26.2737	rs10990953,rs11213886,rs2082870,rs6963094,rs72772746
Longitudinal changes of lateral ventricles volume	Morningness	5	26.2737	rs10990953,rs11213886,rs2082870,rs6963094,rs72772746
Longitudinal changes of lateral ventricles volume	Napping frequency	6	25.8854	rs10990953,rs11213886,rs2082870,rs6963094,rs72772746,rs79456214
Longitudinal changes of lateral ventricles volume	Sleepiness severity	5	26.2737	rs10990953,rs11213886,rs2082870,rs6963094,rs72772746
Longitudinal changes of mean cortical thickness	Insomnia level	5	22.9413	rs17006251,rs564158,rs595269,rs72698183,rs75595201
Longitudinal changes of mean cortical thickness	Sleep duration	5	23.7749	rs17006251,rs595269,rs6435231,rs72698183,rs75595201
Longitudinal changes of mean cortical thickness	Long sleep	6	23.736	rs17006251,rs564158,rs595269,rs6435231,rs72698183,rs75595201
Longitudinal changes of mean cortical thickness	Short sleep	4	22.9119	rs17006251,rs595269,rs72698183,rs75595201
Longitudinal changes of mean cortical thickness	Chronotype	6	23.736	rs17006251,rs564158,rs595269,rs6435231,rs72698183,rs75595201
Longitudinal changes of mean cortical thickness	Morningness	6	23.736	rs17006251,rs564158,rs595269,rs6435231,rs72698183,rs75595201
Longitudinal changes of mean cortical thickness	Napping frequency	6	23.736	rs17006251,rs564158,rs595269,rs6435231,rs72698183,rs75595201
Longitudinal changes of mean cortical thickness	Sleepiness severity	6	23.736	rs17006251,rs564158,rs595269,rs6435231,rs72698183,rs75595201
Longitudinal changes of pallidum volume	Insomnia level	4	25.887	rs1425034,rs2035131,rs55674041,rs78119716
Longitudinal changes of pallidum volume	Sleep duration	4	25.887	rs1425034,rs2035131,rs55674041,rs78119716
Longitudinal changes of pallidum volume	Long sleep	4	25.887	rs1425034,rs2035131,rs55674041,rs78119716
Longitudinal changes of pallidum volume	Short sleep	4	25.887	rs1425034,rs2035131,rs55674041,rs78119716
Longitudinal changes of pallidum volume	Chronotype	4	25.887	rs1425034,rs2035131,rs55674041,rs78119716
Longitudinal changes of pallidum volume	Morningness	4	25.887	rs1425034,rs2035131,rs55674041,rs78119716
Longitudinal changes of pallidum volume	Napping frequency	4	25.887	rs1425034,rs2035131,rs55674041,rs78119716
Longitudinal changes of pallidum volume	Sleepiness severity	4	25.887	rs1425034,rs2035131,rs55674041,rs78119716
Longitudinal changes of putamen volume	Insomnia level	4	26.0247	rs11135317,rs187821,rs240383,rs7986780
Longitudinal changes of putamen volume	Sleep duration	6	24.6377	rs11135317,rs1482916,rs1859539,rs187821,rs240383,rs7986780
Longitudinal changes of putamen volume	Long sleep	6	24.6377	rs11135317,rs1482916,rs1859539,rs187821,rs240383,rs7986780
Longitudinal changes of putamen volume	Short sleep	6	24.6377	rs11135317,rs1482916,rs1859539,rs187821,rs240383,rs7986780
Longitudinal changes of putamen volume	Chronotype	6	24.6377	rs11135317,rs1482916,rs1859539,rs187821,rs240383,rs7986780
Longitudinal changes of putamen volume	Morningness	6	24.6377	rs11135317,rs1482916,rs1859539,rs187821,rs240383,rs7986780
Longitudinal changes of putamen volume	Napping frequency	6	24.6377	rs11135317,rs1482916,rs1859539,rs187821,rs240383,rs7986780
Longitudinal changes of putamen volume	Sleepiness severity	6	24.6377	rs11135317,rs1482916,rs1859539,rs187821,rs240383,rs7986780
Longitudinal changes of cortical surface area	Insomnia level	2	23.6346	rs58313139,rs61895068
Longitudinal changes of cortical surface area	Sleep duration	4	24.4686	rs11955994,rs58313139,rs61895068,rs66620635
Longitudinal changes of cortical surface area	Long sleep	4	24.4686	rs11955994,rs58313139,rs61895068,rs66620635
Longitudinal changes of cortical surface area	Short sleep	4	24.4686	rs11955994,rs58313139,rs61895068,rs66620635
Longitudinal changes of cortical surface area	Chronotype	4	24.4686	rs11955994,rs58313139,rs61895068,rs66620635
Longitudinal changes of cortical surface area	Morningness	4	24.4686	rs11955994,rs58313139,rs61895068,rs66620635
Longitudinal changes of cortical surface area	Napping frequency	5	24.0026	rs11955994,rs4740274,rs58313139,rs61895068,rs66620635
Longitudinal changes of cortical surface area	Sleepiness severity	4	24.4686	rs11955994,rs58313139,rs61895068,rs66620635
Longitudinal changes of thalamus volume	Insomnia level	4	23.718	rs10185684,rs1111815,rs12883698,rs2084463
Longitudinal changes of thalamus volume	Sleep duration	4	23.718	rs10185684,rs1111815,rs12883698,rs2084463
Longitudinal changes of thalamus volume	Long sleep	4	23.718	rs10185684,rs1111815,rs12883698,rs2084463
Longitudinal changes of thalamus volume	Short sleep	4	23.718	rs10185684,rs1111815,rs12883698,rs2084463
Longitudinal changes of thalamus volume	Chronotype	4	23.718	rs10185684,rs1111815,rs12883698,rs2084463
Longitudinal changes of thalamus volume	Morningness	4	23.718	rs10185684,rs1111815,rs12883698,rs2084463
Longitudinal changes of thalamus volume	Napping frequency	4	23.718	rs10185684,rs1111815,rs12883698,rs2084463
Longitudinal changes of thalamus volume	Sleepiness severity	3	24.4169	rs10185684,rs1111815,rs2084463
Longitudinal changes of total brain volume	Insomnia level	6	23.7399	rs10790497,rs12325429,rs1880248,rs4141409,rs55833149,rs61804371
Longitudinal changes of total brain volume	Sleep duration	7	23.8628	rs10790497,rs12325429,rs1532759,rs1880248,rs4141409,rs55833149,rs61804371
Longitudinal changes of total brain volume	Long sleep	7	23.8628	rs10790497,rs12325429,rs1532759,rs1880248,rs4141409,rs55833149,rs61804371
Longitudinal changes of total brain volume	Short sleep	7	23.8628	rs10790497,rs12325429,rs1532759,rs1880248,rs4141409,rs55833149,rs61804371
Longitudinal changes of total brain volume	Chronotype	7	23.8628	rs10790497,rs12325429,rs1532759,rs1880248,rs4141409,rs55833149,rs61804371
Longitudinal changes of total brain volume	Morningness	7	23.8628	rs10790497,rs12325429,rs1532759,rs1880248,rs4141409,rs55833149,rs61804371
Longitudinal changes of total brain volume	Napping frequency	8	23.376	rs12325429,rs1880248,rs35648592,rs4141409,rs55833149,rs61804371,rs71612691,rs7601178
Longitudinal changes of total brain volume	Sleepiness severity	7	23.8628	rs10790497,rs12325429,rs1532759,rs1880248,rs4141409,rs55833149,rs61804371
SA of bankssts	Insomnia level	15	27.0178	rs12516225,rs12872718,rs13112241,rs160458,rs2043294,rs2237430,rs2573727,rs62384380,rs626186,rs6565627,rs73006822,rs76289875,rs7862092,rs9321751,rs9436222
SA of bankssts	Sleep duration	16	26.1567	rs117332214,rs12516225,rs12872718,rs13112241,rs160458,rs2237430,rs2573727,rs62384380,rs626186,rs6565627,rs73006822,rs76289875,rs7862092,rs9321751,rs9436222,rs9634160
SA of bankssts	Long sleep	17	26.3364	rs117332214,rs12516225,rs12872718,rs13112241,rs160458,rs2043294,rs2237430,rs2573727,rs62384380,rs626186,rs6565627,rs73006822,rs76289875,rs7862092,rs9321751,rs9436222,rs9634160
SA of bankssts	Short sleep	16	25.0882	rs117332214,rs12516225,rs12872718,rs13112241,rs2043294,rs2237430,rs2573727,rs62384380,rs626186,rs6565627,rs73006822,rs76289875,rs7862092,rs9321751,rs9436222,rs9634160
SA of bankssts	Chronotype	15	25.8386	rs117332214,rs12516225,rs12872718,rs13112241,rs160458,rs2237430,rs2573727,rs62384380,rs626186,rs6565627,rs73006822,rs76289875,rs9321751,rs9436222,rs9634160
SA of bankssts	Morningness	16	26.0455	rs117332214,rs12516225,rs12872718,rs13112241,rs160458,rs2043294,rs2237430,rs2573727,rs62384380,rs626186,rs6565627,rs73006822,rs76289875,rs9321751,rs9436222,rs9634160
SA of bankssts	Napping frequency	18	26.2508	rs12516225,rs12872718,rs13112241,rs160458,rs2043294,rs2237430,rs2573727,rs58799282,rs62384380,rs626186,rs6565627,rs73006822,rs76289875,rs7862092,rs79898982,rs9321751,rs9436222,rs9634160
SA of bankssts	Sleepiness severity	17	26.3364	rs117332214,rs12516225,rs12872718,rs13112241,rs160458,rs2043294,rs2237430,rs2573727,rs62384380,rs626186,rs6565627,rs73006822,rs76289875,rs7862092,rs9321751,rs9436222,rs9634160
SA of caudal anterior cingulate	Insomnia level	16	25.4095	rs10171821,rs13271357,rs2509765,rs2647416,rs292110,rs3741588,rs4747503,rs59249511,rs75013819,rs7604555,rs7711454,rs7728751,rs77616139,rs78281653,rs80241863,rs924762
SA of caudal anterior cingulate	Sleep duration	17	25.2419	rs10171821,rs11135715,rs13271357,rs2053395,rs2509765,rs2647416,rs292110,rs3741588,rs4747503,rs59249511,rs75013819,rs7604555,rs7711454,rs7728751,rs77616139,rs78281653,rs80241863
SA of caudal anterior cingulate	Long sleep	18	25.0913	rs10171821,rs11135715,rs13271357,rs2053395,rs2509765,rs2647416,rs292110,rs3741588,rs4747503,rs59249511,rs75013819,rs7604555,rs7711454,rs7728751,rs77616139,rs78281653,rs80241863,rs924762
SA of caudal anterior cingulate	Short sleep	18	25.0913	rs10171821,rs11135715,rs13271357,rs2053395,rs2509765,rs2647416,rs292110,rs3741588,rs4747503,rs59249511,rs75013819,rs7604555,rs7711454,rs7728751,rs77616139,rs78281653,rs80241863,rs924762
SA of caudal anterior cingulate	Chronotype	17	24.9437	rs10171821,rs11135715,rs13271357,rs2053395,rs2647416,rs292110,rs3741588,rs4747503,rs59249511,rs75013819,rs7604555,rs7711454,rs7728751,rs77616139,rs78281653,rs80241863,rs924762
SA of caudal anterior cingulate	Morningness	17	24.9437	rs10171821,rs11135715,rs13271357,rs2053395,rs2647416,rs292110,rs3741588,rs4747503,rs59249511,rs75013819,rs7604555,rs7711454,rs7728751,rs77616139,rs78281653,rs80241863,rs924762
SA of caudal anterior cingulate	Napping frequency	18	25.1092	rs11135715,rs12045189,rs13271357,rs2053395,rs2509765,rs2647416,rs292110,rs3741588,rs4747503,rs59249511,rs75013819,rs7604555,rs7711454,rs7728751,rs77616139,rs78281653,rs80241863,rs924762
SA of caudal anterior cingulate	Sleepiness severity	16	25.3493	rs10171821,rs13271357,rs2053395,rs2509765,rs2647416,rs292110,rs3741588,rs4747503,rs59249511,rs75013819,rs7604555,rs7711454,rs7728751,rs77616139,rs78281653,rs80241863
SA of caudal middle frontal	Insomnia level	14	31.829	rs114248263,rs12542760,rs144390115,rs2589230,rs30641,rs4273712,rs448939,rs7184835,rs7356095,rs7562708,rs7580560,rs7853181,rs9345125,rs9402979
SA of caudal middle frontal	Sleep duration	15	31.7381	rs114248263,rs12542760,rs144390115,rs2589230,rs30641,rs36010270,rs4273712,rs655045,rs7184835,rs7356095,rs7562708,rs7580560,rs7853181,rs9345125,rs9402979
SA of caudal middle frontal	Long sleep	17	31.3794	rs114248263,rs12542760,rs1261073,rs144390115,rs2589230,rs30641,rs36010270,rs4273712,rs448939,rs655045,rs7184835,rs7356095,rs7562708,rs7580560,rs7853181,rs9345125,rs9402979
SA of caudal middle frontal	Short sleep	16	31.416	rs114248263,rs12542760,rs144390115,rs2589230,rs30641,rs36010270,rs4273712,rs448939,rs655045,rs7184835,rs7356095,rs7562708,rs7580560,rs7853181,rs9345125,rs9402979
SA of caudal middle frontal	Chronotype	16	31.416	rs114248263,rs12542760,rs144390115,rs2589230,rs30641,rs36010270,rs4273712,rs448939,rs655045,rs7184835,rs7356095,rs7562708,rs7580560,rs7853181,rs9345125,rs9402979
SA of caudal middle frontal	Morningness	16	31.416	rs114248263,rs12542760,rs144390115,rs2589230,rs30641,rs36010270,rs4273712,rs448939,rs655045,rs7184835,rs7356095,rs7562708,rs7580560,rs7853181,rs9345125,rs9402979
SA of caudal middle frontal	Napping frequency	17	31.3794	rs114248263,rs12542760,rs1261073,rs144390115,rs2589230,rs30641,rs36010270,rs4273712,rs448939,rs655045,rs7184835,rs7356095,rs7562708,rs7580560,rs7853181,rs9345125,rs9402979
SA of caudal middle frontal	Sleepiness severity	16	31.8904	rs114248263,rs12542760,rs1261073,rs144390115,rs2589230,rs30641,rs36010270,rs4273712,rs448939,rs655045,rs7184835,rs7356095,rs7562708,rs7580560,rs9345125,rs9402979
SA of cuneus	Insomnia level	23	29.8798	rs10765918,rs10941099,rs115136616,rs116483964,rs11652557,rs117244951,rs12536836,rs13448,rs16829649,rs17707224,rs2440590,rs244432,rs35575289,rs4843552,rs4895120,rs56075776,rs71427711,rs7177857,rs73313052,rs7502836,rs76321369,rs76470478,rs9834227
SA of cuneus	Sleep duration	26	29.1951	rs10765918,rs10941099,rs11129685,rs115136616,rs116483964,rs11652557,rs117244951,rs12536836,rs13448,rs1468323,rs16829649,rs17707224,rs2440590,rs244432,rs35575289,rs4843552,rs4895120,rs56075776,rs6009630,rs71427711,rs7177857,rs73313052,rs7502836,rs76321369,rs76470478,rs9834227
SA of cuneus	Long sleep	26	29.1951	rs10765918,rs10941099,rs11129685,rs115136616,rs116483964,rs11652557,rs117244951,rs12536836,rs13448,rs1468323,rs16829649,rs17707224,rs2440590,rs244432,rs35575289,rs4843552,rs4895120,rs56075776,rs6009630,rs71427711,rs7177857,rs73313052,rs7502836,rs76321369,rs76470478,rs9834227
SA of cuneus	Short sleep	26	29.1951	rs10765918,rs10941099,rs11129685,rs115136616,rs116483964,rs11652557,rs117244951,rs12536836,rs13448,rs1468323,rs16829649,rs17707224,rs2440590,rs244432,rs35575289,rs4843552,rs4895120,rs56075776,rs6009630,rs71427711,rs7177857,rs73313052,rs7502836,rs76321369,rs76470478,rs9834227
SA of cuneus	Chronotype	23	28.7736	rs10765918,rs10941099,rs11129685,rs115136616,rs116483964,rs11652557,rs117244951,rs12536836,rs13448,rs1468323,rs16829649,rs17707224,rs244432,rs35575289,rs4843552,rs56075776,rs6009630,rs71427711,rs7177857,rs73313052,rs7502836,rs76470478,rs9834227
SA of cuneus	Morningness	23	28.7736	rs10765918,rs10941099,rs11129685,rs115136616,rs116483964,rs11652557,rs117244951,rs12536836,rs13448,rs1468323,rs16829649,rs17707224,rs244432,rs35575289,rs4843552,rs56075776,rs6009630,rs71427711,rs7177857,rs73313052,rs7502836,rs76470478,rs9834227
SA of cuneus	Napping frequency	26	29.135	rs10765918,rs10941099,rs11129685,rs115136616,rs115917585,rs116483964,rs11652557,rs117244951,rs12536836,rs13448,rs1468323,rs16829649,rs17707224,rs2440590,rs244432,rs4843552,rs4895120,rs56075776,rs6009630,rs71427711,rs73313052,rs7502836,rs76321369,rs76470478,rs9376461,rs9834227
SA of cuneus	Sleepiness severity	26	29.1951	rs10765918,rs10941099,rs11129685,rs115136616,rs116483964,rs11652557,rs117244951,rs12536836,rs13448,rs1468323,rs16829649,rs17707224,rs2440590,rs244432,rs35575289,rs4843552,rs4895120,rs56075776,rs6009630,rs71427711,rs7177857,rs73313052,rs7502836,rs76321369,rs76470478,rs9834227
SA of entorhinal	Insomnia level	23	25.77	rs12921392,rs139358502,rs141912254,rs1659832,rs2270027,rs247787,rs2589562,rs3171927,rs35004829,rs35510610,rs3790598,rs41298605,rs4147321,rs4408506,rs4434446,rs4888640,rs61837172,rs6693283,rs67951074,rs7141150,rs73205654,rs7727904,rs990906
SA of entorhinal	Sleep duration	25	25.7818	rs12921392,rs139358502,rs140984211,rs141912254,rs1659832,rs2270027,rs247787,rs2589562,rs3171927,rs35004829,rs35510610,rs3743462,rs3790598,rs41298605,rs4147321,rs4408506,rs4434446,rs4888640,rs61837172,rs6693283,rs67951074,rs7141150,rs73205654,rs7727904,rs990906
SA of entorhinal	Long sleep	25	25.7818	rs12921392,rs139358502,rs140984211,rs141912254,rs1659832,rs2270027,rs247787,rs2589562,rs3171927,rs35004829,rs35510610,rs3743462,rs3790598,rs41298605,rs4147321,rs4408506,rs4434446,rs4888640,rs61837172,rs6693283,rs67951074,rs7141150,rs73205654,rs7727904,rs990906
SA of entorhinal	Short sleep	24	25.8731	rs12921392,rs139358502,rs140984211,rs141912254,rs1659832,rs2270027,rs247787,rs3171927,rs35004829,rs35510610,rs3743462,rs3790598,rs41298605,rs4147321,rs4408506,rs4434446,rs4888640,rs61837172,rs6693283,rs67951074,rs7141150,rs73205654,rs7727904,rs990906
SA of entorhinal	Chronotype	24	25.8929	rs12921392,rs139358502,rs140984211,rs141912254,rs1659832,rs2270027,rs247787,rs2589562,rs35004829,rs35510610,rs3743462,rs3790598,rs41298605,rs4147321,rs4408506,rs4434446,rs4888640,rs61837172,rs6693283,rs67951074,rs7141150,rs73205654,rs7727904,rs990906
SA of entorhinal	Morningness	24	25.8929	rs12921392,rs139358502,rs140984211,rs141912254,rs1659832,rs2270027,rs247787,rs2589562,rs35004829,rs35510610,rs3743462,rs3790598,rs41298605,rs4147321,rs4408506,rs4434446,rs4888640,rs61837172,rs6693283,rs67951074,rs7141150,rs73205654,rs7727904,rs990906
SA of entorhinal	Napping frequency	28	25.6392	rs11012387,rs12921392,rs139358502,rs141912254,rs149328984,rs151130682,rs1659832,rs2270027,rs247787,rs2589562,rs3171927,rs35004829,rs35510610,rs3743462,rs3790598,rs41298605,rs4147321,rs4408506,rs4434446,rs4888640,rs61837172,rs6693283,rs67951074,rs7141150,rs72656074,rs73205654,rs7727904,rs990906
SA of entorhinal	Sleepiness severity	25	25.7818	rs12921392,rs139358502,rs140984211,rs141912254,rs1659832,rs2270027,rs247787,rs2589562,rs3171927,rs35004829,rs35510610,rs3743462,rs3790598,rs41298605,rs4147321,rs4408506,rs4434446,rs4888640,rs61837172,rs6693283,rs67951074,rs7141150,rs73205654,rs7727904,rs990906
SA of frontal pole	Insomnia level	12	25.4466	rs10824617,rs11060178,rs113050298,rs114620601,rs13145280,rs16981939,rs17464221,rs403351,rs74979230,rs80242188,rs80316816,rs872505
SA of frontal pole	Sleep duration	12	25.4466	rs10824617,rs11060178,rs113050298,rs114620601,rs13145280,rs16981939,rs17464221,rs403351,rs74979230,rs80242188,rs80316816,rs872505
SA of frontal pole	Long sleep	12	25.4466	rs10824617,rs11060178,rs113050298,rs114620601,rs13145280,rs16981939,rs17464221,rs403351,rs74979230,rs80242188,rs80316816,rs872505
SA of frontal pole	Short sleep	12	25.4466	rs10824617,rs11060178,rs113050298,rs114620601,rs13145280,rs16981939,rs17464221,rs403351,rs74979230,rs80242188,rs80316816,rs872505
SA of frontal pole	Chronotype	12	25.4466	rs10824617,rs11060178,rs113050298,rs114620601,rs13145280,rs16981939,rs17464221,rs403351,rs74979230,rs80242188,rs80316816,rs872505
SA of frontal pole	Morningness	12	25.4466	rs10824617,rs11060178,rs113050298,rs114620601,rs13145280,rs16981939,rs17464221,rs403351,rs74979230,rs80242188,rs80316816,rs872505
SA of frontal pole	Napping frequency	13	25.16	rs10824617,rs11060178,rs113050298,rs114620601,rs13145280,rs16981939,rs17464221,rs185509891,rs403351,rs74979230,rs80242188,rs80316816,rs872505
SA of frontal pole	Sleepiness severity	12	25.4466	rs10824617,rs11060178,rs113050298,rs114620601,rs13145280,rs16981939,rs17464221,rs403351,rs74979230,rs80242188,rs80316816,rs872505
SA of global cortex	Insomnia level	31	29.7994	rs10029872,rs10251751,rs10280509,rs1060395,rs10817864,rs10878349,rs10927043,rs111855983,rs12137969,rs12630663,rs12994892,rs139849708,rs1628768,rs17543864,rs1791513,rs2066827,rs2195243,rs2301718,rs2490556,rs34011931,rs34464850,rs35227403,rs386424,rs42035,rs66702753,rs6673449,rs708383,rs743038,rs76650567,rs76801057,rs7975351
SA of global cortex	Sleep duration	33	29.7114	rs10029872,rs10251751,rs10280509,rs1060395,rs10817864,rs10878349,rs10927043,rs111855983,rs12137969,rs12630663,rs12994892,rs139849708,rs1628768,rs17543864,rs1791513,rs2066827,rs2195243,rs2301718,rs2490556,rs3217901,rs34464850,rs35227403,rs386424,rs42035,rs4846200,rs499688,rs66702753,rs6673449,rs708383,rs743038,rs76650567,rs76801057,rs7975351
SA of global cortex	Long sleep	33	29.5749	rs10029872,rs10251751,rs10280509,rs1060395,rs10817864,rs10878349,rs10927043,rs111855983,rs12137969,rs12630663,rs12994892,rs139849708,rs1628768,rs17543864,rs1791513,rs2066827,rs2195243,rs2301718,rs2490556,rs3217901,rs34011931,rs34464850,rs35227403,rs386424,rs42035,rs499688,rs66702753,rs6673449,rs708383,rs743038,rs76650567,rs76801057,rs7975351
SA of global cortex	Short sleep	34	29.4984	rs10029872,rs10251751,rs10280509,rs1060395,rs10817864,rs10878349,rs10927043,rs111855983,rs12137969,rs12630663,rs12994892,rs139849708,rs1628768,rs17543864,rs1791513,rs2066827,rs2195243,rs2301718,rs2490556,rs3217901,rs34011931,rs34464850,rs35227403,rs386424,rs42035,rs4846200,rs499688,rs66702753,rs6673449,rs708383,rs743038,rs76650567,rs76801057,rs7975351
SA of global cortex	Chronotype	33	29.6134	rs10029872,rs10251751,rs10280509,rs10817864,rs10878349,rs10927043,rs111855983,rs12137969,rs12630663,rs12994892,rs139849708,rs1628768,rs17543864,rs1791513,rs2066827,rs2195243,rs2301718,rs2490556,rs3217901,rs34011931,rs34464850,rs35227403,rs386424,rs42035,rs4846200,rs499688,rs66702753,rs6673449,rs708383,rs743038,rs76650567,rs76801057,rs7975351
SA of global cortex	Morningness	34	29.4984	rs10029872,rs10251751,rs10280509,rs1060395,rs10817864,rs10878349,rs10927043,rs111855983,rs12137969,rs12630663,rs12994892,rs139849708,rs1628768,rs17543864,rs1791513,rs2066827,rs2195243,rs2301718,rs2490556,rs3217901,rs34011931,rs34464850,rs35227403,rs386424,rs42035,rs4846200,rs499688,rs66702753,rs6673449,rs708383,rs743038,rs76650567,rs76801057,rs7975351
SA of global cortex	Napping frequency	35	29.4287	rs10029872,rs10251751,rs10280509,rs1060395,rs10817864,rs10878349,rs10927043,rs111855983,rs12452834,rs12630663,rs12994892,rs139849708,rs1628768,rs17543864,rs1791513,rs2066827,rs2195243,rs2301718,rs2490556,rs3217901,rs34011931,rs34464850,rs35227403,rs386424,rs42035,rs4846200,rs499688,rs6505216,rs66702753,rs6673449,rs708383,rs743038,rs76650567,rs76801057,rs7975351
SA of global cortex	Sleepiness severity	33	29.6711	rs10029872,rs10251751,rs10280509,rs1060395,rs10817864,rs10878349,rs10927043,rs111855983,rs12137969,rs12630663,rs139849708,rs1628768,rs17543864,rs1791513,rs2066827,rs2195243,rs2301718,rs2490556,rs3217901,rs34011931,rs34464850,rs35227403,rs386424,rs42035,rs4846200,rs499688,rs66702753,rs6673449,rs708383,rs743038,rs76650567,rs76801057,rs7975351
SA of fusiform	Insomnia level	17	27.0507	rs10784446,rs10842230,rs10940512,rs12939002,rs17834032,rs190064082,rs2302276,rs35108177,rs61784835,rs62242182,rs62351955,rs6801733,rs6931994,rs7102547,rs75899615,rs77694980,rs949279
SA of fusiform	Sleep duration	19	26.625	rs10784446,rs10842230,rs10940512,rs12939002,rs17834032,rs190064082,rs2302276,rs35108177,rs4552422,rs61784835,rs62242182,rs62351955,rs6801733,rs6931994,rs7102547,rs75899615,rs77694980,rs949279,rs9950391
SA of fusiform	Long sleep	19	26.625	rs10784446,rs10842230,rs10940512,rs12939002,rs17834032,rs190064082,rs2302276,rs35108177,rs4552422,rs61784835,rs62242182,rs62351955,rs6801733,rs6931994,rs7102547,rs75899615,rs77694980,rs949279,rs9950391
SA of fusiform	Short sleep	19	26.625	rs10784446,rs10842230,rs10940512,rs12939002,rs17834032,rs190064082,rs2302276,rs35108177,rs4552422,rs61784835,rs62242182,rs62351955,rs6801733,rs6931994,rs7102547,rs75899615,rs77694980,rs949279,rs9950391
SA of fusiform	Chronotype	16	27.4377	rs10784446,rs10940512,rs12939002,rs17834032,rs190064082,rs2302276,rs35108177,rs4552422,rs61784835,rs62242182,rs62351955,rs6801733,rs75899615,rs77694980,rs949279,rs9950391
SA of fusiform	Morningness	16	27.4377	rs10784446,rs10940512,rs12939002,rs17834032,rs190064082,rs2302276,rs35108177,rs4552422,rs61784835,rs62242182,rs62351955,rs6801733,rs75899615,rs77694980,rs949279,rs9950391
SA of fusiform	Napping frequency	19	26.6764	rs10784446,rs10842230,rs10940512,rs12939002,rs17834032,rs190064082,rs35108177,rs4552422,rs58321169,rs61784835,rs62242182,rs62351955,rs62385213,rs6801733,rs7102547,rs75899615,rs77694980,rs949279,rs9950391
SA of fusiform	Sleepiness severity	19	26.625	rs10784446,rs10842230,rs10940512,rs12939002,rs17834032,rs190064082,rs2302276,rs35108177,rs4552422,rs61784835,rs62242182,rs62351955,rs6801733,rs6931994,rs7102547,rs75899615,rs77694980,rs949279,rs9950391
SA of inferior parietal	Insomnia level	23	36.1141	rs10187625,rs117402388,rs118054914,rs1413536,rs144980872,rs2145598,rs2218439,rs2336714,rs27540,rs2779710,rs34146683,rs3748770,rs4437022,rs4668786,rs62399042,rs639016,rs68175985,rs75911833,rs7649084,rs77469114,rs7862092,rs79272390,rs9376354
SA of inferior parietal	Sleep duration	23	36.1141	rs10187625,rs117402388,rs118054914,rs1413536,rs144980872,rs2145598,rs2218439,rs2336714,rs27540,rs2779710,rs34146683,rs3748770,rs4437022,rs4668786,rs62399042,rs639016,rs68175985,rs75911833,rs7649084,rs77469114,rs7862092,rs79272390,rs9376354
SA of inferior parietal	Long sleep	23	36.1141	rs10187625,rs117402388,rs118054914,rs1413536,rs144980872,rs2145598,rs2218439,rs2336714,rs27540,rs2779710,rs34146683,rs3748770,rs4437022,rs4668786,rs62399042,rs639016,rs68175985,rs75911833,rs7649084,rs77469114,rs7862092,rs79272390,rs9376354
SA of inferior parietal	Short sleep	22	36.4393	rs10187625,rs117402388,rs118054914,rs1413536,rs144980872,rs2145598,rs2218439,rs2336714,rs27540,rs2779710,rs3748770,rs4437022,rs4668786,rs62399042,rs639016,rs68175985,rs75911833,rs7649084,rs77469114,rs7862092,rs79272390,rs9376354
SA of inferior parietal	Chronotype	21	37.1659	rs10187625,rs117402388,rs118054914,rs1413536,rs144980872,rs2218439,rs2336714,rs27540,rs2779710,rs34146683,rs3748770,rs4437022,rs4668786,rs62399042,rs639016,rs68175985,rs75911833,rs7649084,rs77469114,rs79272390,rs9376354
SA of inferior parietal	Morningness	22	36.5638	rs10187625,rs117402388,rs118054914,rs1413536,rs144980872,rs2145598,rs2218439,rs2336714,rs27540,rs2779710,rs34146683,rs3748770,rs4437022,rs4668786,rs62399042,rs639016,rs68175985,rs75911833,rs7649084,rs77469114,rs79272390,rs9376354
SA of inferior parietal	Napping frequency	24	36.0491	rs10187625,rs117402388,rs118054914,rs1413536,rs144980872,rs2145598,rs2218439,rs2336714,rs27540,rs2779710,rs34146683,rs3748770,rs4437022,rs4668786,rs62399042,rs639016,rs68175985,rs75911833,rs7649084,rs77469114,rs7862092,rs79272390,rs9376354,rs9856782
SA of inferior parietal	Sleepiness severity	23	36.1141	rs10187625,rs117402388,rs118054914,rs1413536,rs144980872,rs2145598,rs2218439,rs2336714,rs27540,rs2779710,rs34146683,rs3748770,rs4437022,rs4668786,rs62399042,rs639016,rs68175985,rs75911833,rs7649084,rs77469114,rs7862092,rs79272390,rs9376354
SA of inferior temporal	Insomnia level	26	24.3334	rs10794054,rs115840240,rs12320738,rs12351219,rs12440897,rs12622901,rs13278049,rs13281310,rs1444595,rs2012627,rs2075378,rs2252655,rs2664129,rs35527096,rs4646623,rs4895534,rs61050436,rs62054449,rs7155669,rs71575448,rs72719040,rs72775393,rs72782626,rs73006822,rs761740,rs78672121
SA of inferior temporal	Sleep duration	28	24.0177	rs10794054,rs115840240,rs12320738,rs12351219,rs12440897,rs12622901,rs13278049,rs13281310,rs1444595,rs2012627,rs2075378,rs2252655,rs2525582,rs2664129,rs35527096,rs4646623,rs4895534,rs61050436,rs6139961,rs7155669,rs71575448,rs72719040,rs72775393,rs72782626,rs73006822,rs761740,rs76763585,rs78672121
SA of inferior temporal	Long sleep	29	24.1539	rs10794054,rs115840240,rs12320738,rs12351219,rs12440897,rs12622901,rs13278049,rs13281310,rs1444595,rs2012627,rs2075378,rs2252655,rs2525582,rs2664129,rs35527096,rs4646623,rs4895534,rs61050436,rs6139961,rs62054449,rs7155669,rs71575448,rs72719040,rs72775393,rs72782626,rs73006822,rs761740,rs76763585,rs78672121
SA of inferior temporal	Short sleep	29	24.1539	rs10794054,rs115840240,rs12320738,rs12351219,rs12440897,rs12622901,rs13278049,rs13281310,rs1444595,rs2012627,rs2075378,rs2252655,rs2525582,rs2664129,rs35527096,rs4646623,rs4895534,rs61050436,rs6139961,rs62054449,rs7155669,rs71575448,rs72719040,rs72775393,rs72782626,rs73006822,rs761740,rs76763585,rs78672121
SA of inferior temporal	Chronotype	28	24.215	rs10794054,rs115840240,rs12320738,rs12351219,rs12440897,rs12622901,rs13278049,rs13281310,rs2012627,rs2075378,rs2252655,rs2525582,rs2664129,rs35527096,rs4646623,rs4895534,rs61050436,rs6139961,rs62054449,rs7155669,rs71575448,rs72719040,rs72775393,rs72782626,rs73006822,rs761740,rs76763585,rs78672121
SA of inferior temporal	Morningness	28	24.215	rs10794054,rs115840240,rs12320738,rs12351219,rs12440897,rs12622901,rs13278049,rs13281310,rs2012627,rs2075378,rs2252655,rs2525582,rs2664129,rs35527096,rs4646623,rs4895534,rs61050436,rs6139961,rs62054449,rs7155669,rs71575448,rs72719040,rs72775393,rs72782626,rs73006822,rs761740,rs76763585,rs78672121
SA of inferior temporal	Napping frequency	31	24.5784	rs10794054,rs115840240,rs12320738,rs12351219,rs12440897,rs12622901,rs13278049,rs13281310,rs1444595,rs187496937,rs2012627,rs2075378,rs2252655,rs2525582,rs2664129,rs35527096,rs4646623,rs4895534,rs61050436,rs6139961,rs62054449,rs7155669,rs71575448,rs72719040,rs72775393,rs72782626,rs73006822,rs761740,rs76763585,rs78672121,rs9309013
SA of inferior temporal	Sleepiness severity	29	24.1539	rs10794054,rs115840240,rs12320738,rs12351219,rs12440897,rs12622901,rs13278049,rs13281310,rs1444595,rs2012627,rs2075378,rs2252655,rs2525582,rs2664129,rs35527096,rs4646623,rs4895534,rs61050436,rs6139961,rs62054449,rs7155669,rs71575448,rs72719040,rs72775393,rs72782626,rs73006822,rs761740,rs76763585,rs78672121
SA of insula	Insomnia level	26	26.2009	rs10123515,rs10150279,rs11231598,rs112739559,rs11678584,rs11901774,rs12046899,rs12187334,rs13268611,rs139034643,rs2895580,rs4706392,rs4898835,rs547232,rs58066679,rs67268350,rs6990526,rs7080005,rs72792122,rs72820379,rs73166833,rs7728751,rs78986234,rs80043648,rs976423,rs9943120
SA of insula	Sleep duration	26	26.2009	rs10123515,rs10150279,rs11231598,rs112739559,rs11678584,rs11901774,rs12046899,rs12187334,rs13268611,rs139034643,rs2895580,rs4706392,rs4898835,rs547232,rs58066679,rs67268350,rs6990526,rs7080005,rs72792122,rs72820379,rs73166833,rs7728751,rs78986234,rs80043648,rs976423,rs9943120
SA of insula	Long sleep	26	26.2009	rs10123515,rs10150279,rs11231598,rs112739559,rs11678584,rs11901774,rs12046899,rs12187334,rs13268611,rs139034643,rs2895580,rs4706392,rs4898835,rs547232,rs58066679,rs67268350,rs6990526,rs7080005,rs72792122,rs72820379,rs73166833,rs7728751,rs78986234,rs80043648,rs976423,rs9943120
SA of insula	Short sleep	26	26.2009	rs10123515,rs10150279,rs11231598,rs112739559,rs11678584,rs11901774,rs12046899,rs12187334,rs13268611,rs139034643,rs2895580,rs4706392,rs4898835,rs547232,rs58066679,rs67268350,rs6990526,rs7080005,rs72792122,rs72820379,rs73166833,rs7728751,rs78986234,rs80043648,rs976423,rs9943120
SA of insula	Chronotype	24	26.5145	rs10123515,rs10150279,rs11231598,rs112739559,rs11901774,rs12187334,rs13268611,rs139034643,rs2895580,rs4706392,rs4898835,rs547232,rs58066679,rs67268350,rs6990526,rs7080005,rs72792122,rs72820379,rs73166833,rs7728751,rs78986234,rs80043648,rs976423,rs9943120
SA of insula	Morningness	24	26.5145	rs10123515,rs10150279,rs11231598,rs112739559,rs11901774,rs12187334,rs13268611,rs139034643,rs2895580,rs4706392,rs4898835,rs547232,rs58066679,rs67268350,rs6990526,rs7080005,rs72792122,rs72820379,rs73166833,rs7728751,rs78986234,rs80043648,rs976423,rs9943120
SA of insula	Napping frequency	27	26.0851	rs10123515,rs10150279,rs10892583,rs11231598,rs112739559,rs11678584,rs11901774,rs12187334,rs13268611,rs139034643,rs2895580,rs4706392,rs4898835,rs547232,rs58066679,rs60720929,rs67268350,rs6990526,rs7080005,rs72792122,rs72820379,rs73166833,rs7728751,rs78986234,rs80043648,rs976423,rs9943120
SA of insula	Sleepiness severity	26	26.2009	rs10123515,rs10150279,rs11231598,rs112739559,rs11678584,rs11901774,rs12046899,rs12187334,rs13268611,rs139034643,rs2895580,rs4706392,rs4898835,rs547232,rs58066679,rs67268350,rs6990526,rs7080005,rs72792122,rs72820379,rs73166833,rs7728751,rs78986234,rs80043648,rs976423,rs9943120
SA of isthmus cingulate	Insomnia level	11	26.8074	rs1123680,rs138234811,rs149442901,rs258035,rs35130388,rs3770776,rs72732271,rs72734199,rs78156452,rs9392155,rs9789786
SA of isthmus cingulate	Sleep duration	11	24.1492	rs1123680,rs12348386,rs138234811,rs149442901,rs258035,rs35130388,rs72732271,rs72734199,rs78156452,rs9392155,rs9789786
SA of isthmus cingulate	Long sleep	12	26.3705	rs1123680,rs12348386,rs138234811,rs149442901,rs258035,rs35130388,rs3770776,rs72732271,rs72734199,rs78156452,rs9392155,rs9789786
SA of isthmus cingulate	Short sleep	11	26.5075	rs1123680,rs12348386,rs138234811,rs149442901,rs258035,rs35130388,rs3770776,rs72732271,rs72734199,rs9392155,rs9789786
SA of isthmus cingulate	Chronotype	12	26.3705	rs1123680,rs12348386,rs138234811,rs149442901,rs258035,rs35130388,rs3770776,rs72732271,rs72734199,rs78156452,rs9392155,rs9789786
SA of isthmus cingulate	Morningness	12	26.3705	rs1123680,rs12348386,rs138234811,rs149442901,rs258035,rs35130388,rs3770776,rs72732271,rs72734199,rs78156452,rs9392155,rs9789786
SA of isthmus cingulate	Napping frequency	15	25.9656	rs1123680,rs12348386,rs12616022,rs12922027,rs138234811,rs149442901,rs258035,rs35130388,rs3770776,rs625695,rs7134686,rs72732271,rs78156452,rs9392155,rs9789786
SA of isthmus cingulate	Sleepiness severity	12	26.3705	rs1123680,rs12348386,rs138234811,rs149442901,rs258035,rs35130388,rs3770776,rs72732271,rs72734199,rs78156452,rs9392155,rs9789786
SA of lateral occipital	Insomnia level	24	29.6723	rs118169066,rs11897706,rs12485668,rs12609819,rs16915479,rs1781030,rs2043294,rs2282710,rs2664134,rs28496034,rs2974937,rs34604838,rs56007616,rs56318622,rs58577680,rs6717750,rs73079566,rs76341705,rs7639401,rs76398229,rs8076087,rs932420,rs9400576,rs9863836
SA of lateral occipital	Sleep duration	27	30.1549	rs10438427,rs118169066,rs11897706,rs12485668,rs12609819,rs16915479,rs1781030,rs2282710,rs2664134,rs28496034,rs2974937,rs34604838,rs3743464,rs552305,rs56007616,rs56318622,rs58577680,rs6717750,rs73079566,rs76341705,rs7639401,rs76398229,rs8076087,rs932420,rs9400576,rs9863836,rs9964715
SA of lateral occipital	Long sleep	28	29.9013	rs10438427,rs118169066,rs11897706,rs12485668,rs12609819,rs16915479,rs1781030,rs2043294,rs2282710,rs2664134,rs28496034,rs2974937,rs34604838,rs3743464,rs552305,rs56007616,rs56318622,rs58577680,rs6717750,rs73079566,rs76341705,rs7639401,rs76398229,rs8076087,rs932420,rs9400576,rs9863836,rs9964715
SA of lateral occipital	Short sleep	28	29.9013	rs10438427,rs118169066,rs11897706,rs12485668,rs12609819,rs16915479,rs1781030,rs2043294,rs2282710,rs2664134,rs28496034,rs2974937,rs34604838,rs3743464,rs552305,rs56007616,rs56318622,rs58577680,rs6717750,rs73079566,rs76341705,rs7639401,rs76398229,rs8076087,rs932420,rs9400576,rs9863836,rs9964715
SA of lateral occipital	Chronotype	27	29.8027	rs10438427,rs118169066,rs11897706,rs12485668,rs12609819,rs16915479,rs1781030,rs2043294,rs2282710,rs2664134,rs28496034,rs2974937,rs34604838,rs3743464,rs552305,rs56007616,rs56318622,rs58577680,rs6717750,rs73079566,rs76341705,rs7639401,rs8076087,rs932420,rs9400576,rs9863836,rs9964715
SA of lateral occipital	Morningness	27	29.8027	rs10438427,rs118169066,rs11897706,rs12485668,rs12609819,rs16915479,rs1781030,rs2043294,rs2282710,rs2664134,rs28496034,rs2974937,rs34604838,rs3743464,rs552305,rs56007616,rs56318622,rs58577680,rs6717750,rs73079566,rs76341705,rs7639401,rs8076087,rs932420,rs9400576,rs9863836,rs9964715
SA of lateral occipital	Napping frequency	28	28.8024	rs10438427,rs118169066,rs11897706,rs12485668,rs12609819,rs16915479,rs1781030,rs2043294,rs2282710,rs2664134,rs28514429,rs2974937,rs34604838,rs3743464,rs552305,rs56007616,rs56318622,rs58577680,rs6717750,rs73079566,rs76341705,rs7639401,rs76398229,rs8076087,rs932420,rs9400576,rs9863836,rs9964715
SA of lateral occipital	Sleepiness severity	28	29.9013	rs10438427,rs118169066,rs11897706,rs12485668,rs12609819,rs16915479,rs1781030,rs2043294,rs2282710,rs2664134,rs28496034,rs2974937,rs34604838,rs3743464,rs552305,rs56007616,rs56318622,rs58577680,rs6717750,rs73079566,rs76341705,rs7639401,rs76398229,rs8076087,rs932420,rs9400576,rs9863836,rs9964715
SA of lateral orbitofrontal	Insomnia level	33	27.6216	rs10179285,rs10734250,rs10826995,rs11734019,rs12026475,rs12626790,rs13208234,rs175098,rs2299040,rs2358483,rs2959829,rs317518,rs41266078,rs4662400,rs4721802,rs56169550,rs56329255,rs61772167,rs6729276,rs6737150,rs67616210,rs6782638,rs6949868,rs7252428,rs72979537,rs7529542,rs75591480,rs7621856,rs7745766,rs77692431,rs79487293,rs910697,rs961038
SA of lateral orbitofrontal	Sleep duration	34	27.4687	rs10179285,rs10734250,rs10826995,rs11734019,rs12026475,rs12626790,rs13208234,rs175098,rs2299040,rs2358483,rs2959829,rs317518,rs324768,rs41266078,rs4662400,rs4721802,rs56169550,rs56329255,rs61772167,rs6729276,rs6737150,rs67616210,rs6782638,rs6949868,rs7252428,rs72979537,rs7529542,rs75591480,rs7621856,rs7745766,rs77692431,rs79487293,rs910697,rs961038
SA of lateral orbitofrontal	Long sleep	34	27.4687	rs10179285,rs10734250,rs10826995,rs11734019,rs12026475,rs12626790,rs13208234,rs175098,rs2299040,rs2358483,rs2959829,rs317518,rs324768,rs41266078,rs4662400,rs4721802,rs56169550,rs56329255,rs61772167,rs6729276,rs6737150,rs67616210,rs6782638,rs6949868,rs7252428,rs72979537,rs7529542,rs75591480,rs7621856,rs7745766,rs77692431,rs79487293,rs910697,rs961038
SA of lateral orbitofrontal	Short sleep	34	27.4687	rs10179285,rs10734250,rs10826995,rs11734019,rs12026475,rs12626790,rs13208234,rs175098,rs2299040,rs2358483,rs2959829,rs317518,rs324768,rs41266078,rs4662400,rs4721802,rs56169550,rs56329255,rs61772167,rs6729276,rs6737150,rs67616210,rs6782638,rs6949868,rs7252428,rs72979537,rs7529542,rs75591480,rs7621856,rs7745766,rs77692431,rs79487293,rs910697,rs961038
SA of lateral orbitofrontal	Chronotype	32	27.6818	rs10179285,rs10734250,rs10826995,rs11734019,rs12026475,rs12626790,rs13208234,rs175098,rs2299040,rs2358483,rs2959829,rs317518,rs324768,rs41266078,rs4721802,rs56169550,rs56329255,rs61772167,rs6729276,rs6737150,rs67616210,rs6782638,rs6949868,rs7252428,rs72979537,rs7529542,rs7621856,rs7745766,rs77692431,rs79487293,rs910697,rs961038
SA of lateral orbitofrontal	Morningness	32	27.6818	rs10179285,rs10734250,rs10826995,rs11734019,rs12026475,rs12626790,rs13208234,rs175098,rs2299040,rs2358483,rs2959829,rs317518,rs324768,rs41266078,rs4721802,rs56169550,rs56329255,rs61772167,rs6729276,rs6737150,rs67616210,rs6782638,rs6949868,rs7252428,rs72979537,rs7529542,rs7621856,rs7745766,rs77692431,rs79487293,rs910697,rs961038
SA of lateral orbitofrontal	Napping frequency	35	28.8728	rs10179285,rs10734250,rs10826995,rs11734019,rs12026475,rs12626790,rs12652639,rs13208234,rs175098,rs2299040,rs2358483,rs2959829,rs317518,rs324768,rs41266078,rs4662400,rs4721802,rs4897178,rs56169550,rs56329255,rs61772167,rs6729276,rs6737150,rs6782638,rs6949868,rs7252428,rs72979537,rs7529542,rs75591480,rs7621856,rs7745766,rs77692431,rs79487293,rs910697,rs961038
SA of lateral orbitofrontal	Sleepiness severity	34	27.4687	rs10179285,rs10734250,rs10826995,rs11734019,rs12026475,rs12626790,rs13208234,rs175098,rs2299040,rs2358483,rs2959829,rs317518,rs324768,rs41266078,rs4662400,rs4721802,rs56169550,rs56329255,rs61772167,rs6729276,rs6737150,rs67616210,rs6782638,rs6949868,rs7252428,rs72979537,rs7529542,rs75591480,rs7621856,rs7745766,rs77692431,rs79487293,rs910697,rs961038
SA of lingual	Insomnia level	29	29.8533	rs10177412,rs1022179,rs10237280,rs1078081,rs11124514,rs11656298,rs11929686,rs1283688,rs140107310,rs1493552,rs1905346,rs1934057,rs2022130,rs2043294,rs2179597,rs28410513,rs62365668,rs6812278,rs6835930,rs694828,rs7148896,rs7295050,rs76341705,rs76890592,rs7809950,rs7914158,rs8000124,rs83995,rs9545145
SA of lingual	Sleep duration	28	27.3437	rs10177412,rs1022179,rs10237280,rs1078081,rs11124514,rs11656298,rs11929686,rs12508031,rs1283688,rs140107310,rs1493552,rs1905346,rs1934057,rs2022130,rs2179597,rs28410513,rs62365668,rs6496265,rs6812278,rs6835930,rs694828,rs7148896,rs7295050,rs76890592,rs7914158,rs8000124,rs83995,rs9545145
SA of lingual	Long sleep	31	29.3864	rs10177412,rs1022179,rs10237280,rs1078081,rs11124514,rs11656298,rs11929686,rs12508031,rs1283688,rs140107310,rs1493552,rs1905346,rs1934057,rs2022130,rs2043294,rs2179597,rs28410513,rs62365668,rs6496265,rs6812278,rs6835930,rs694828,rs7148896,rs7295050,rs76341705,rs76890592,rs7809950,rs7914158,rs8000124,rs83995,rs9545145
SA of lingual	Short sleep	31	29.3864	rs10177412,rs1022179,rs10237280,rs1078081,rs11124514,rs11656298,rs11929686,rs12508031,rs1283688,rs140107310,rs1493552,rs1905346,rs1934057,rs2022130,rs2043294,rs2179597,rs28410513,rs62365668,rs6496265,rs6812278,rs6835930,rs694828,rs7148896,rs7295050,rs76341705,rs76890592,rs7809950,rs7914158,rs8000124,rs83995,rs9545145
SA of lingual	Chronotype	29	29.2003	rs10177412,rs1022179,rs10237280,rs1078081,rs11124514,rs11656298,rs12508031,rs1283688,rs140107310,rs1493552,rs1905346,rs1934057,rs2022130,rs2043294,rs28410513,rs62365668,rs6496265,rs6812278,rs6835930,rs694828,rs7148896,rs7295050,rs76341705,rs76890592,rs7809950,rs7914158,rs8000124,rs83995,rs9545145
SA of lingual	Morningness	31	29.3864	rs10177412,rs1022179,rs10237280,rs1078081,rs11124514,rs11656298,rs11929686,rs12508031,rs1283688,rs140107310,rs1493552,rs1905346,rs1934057,rs2022130,rs2043294,rs2179597,rs28410513,rs62365668,rs6496265,rs6812278,rs6835930,rs694828,rs7148896,rs7295050,rs76341705,rs76890592,rs7809950,rs7914158,rs8000124,rs83995,rs9545145
SA of lingual	Napping frequency	35	29.194	rs1022179,rs10237280,rs1078081,rs11124514,rs111520561,rs11656298,rs11929686,rs12508031,rs1283688,rs140107310,rs1493552,rs1905346,rs1934057,rs2022130,rs2043294,rs2179597,rs28410513,rs57583838,rs61508189,rs62365668,rs6496265,rs6812278,rs6835930,rs694828,rs7148896,rs7295050,rs7563432,rs7628107,rs76341705,rs76890592,rs7809950,rs7914158,rs8000124,rs83995,rs9545145
SA of lingual	Sleepiness severity	30	29.5676	rs1022179,rs10237280,rs1078081,rs11124514,rs11656298,rs11929686,rs12508031,rs1283688,rs140107310,rs1493552,rs1905346,rs1934057,rs2022130,rs2043294,rs2179597,rs28410513,rs62365668,rs6496265,rs6812278,rs6835930,rs694828,rs7148896,rs7295050,rs76341705,rs76890592,rs7809950,rs7914158,rs8000124,rs83995,rs9545145
SA of medial orbitofrontal	Insomnia level	8	24.9635	rs117576185,rs117742314,rs117833963,rs12022854,rs2446113,rs7097933,rs76179879,rs9375435
SA of medial orbitofrontal	Sleep duration	9	24.6471	rs117576185,rs117742314,rs117833963,rs12022854,rs2446113,rs28618294,rs7097933,rs76179879,rs9375435
SA of medial orbitofrontal	Long sleep	9	24.6471	rs117576185,rs117742314,rs117833963,rs12022854,rs2446113,rs28618294,rs7097933,rs76179879,rs9375435
SA of medial orbitofrontal	Short sleep	9	24.6471	rs117576185,rs117742314,rs117833963,rs12022854,rs2446113,rs28618294,rs7097933,rs76179879,rs9375435
SA of medial orbitofrontal	Chronotype	9	24.6471	rs117576185,rs117742314,rs117833963,rs12022854,rs2446113,rs28618294,rs7097933,rs76179879,rs9375435
SA of medial orbitofrontal	Morningness	9	24.6471	rs117576185,rs117742314,rs117833963,rs12022854,rs2446113,rs28618294,rs7097933,rs76179879,rs9375435
SA of medial orbitofrontal	Napping frequency	11	24.2041	rs117576185,rs117742314,rs117833963,rs12022854,rs188859357,rs2446113,rs28618294,rs35790549,rs7097933,rs76179879,rs9375435
SA of medial orbitofrontal	Sleepiness severity	9	24.6471	rs117576185,rs117742314,rs117833963,rs12022854,rs2446113,rs28618294,rs7097933,rs76179879,rs9375435
SA of middle temporal	Insomnia level	29	25.4373	rs10045552,rs10048146,rs113166688,rs117870882,rs12000791,rs12794347,rs13184027,rs1344762,rs141834426,rs16971055,rs174775,rs2863232,rs28711421,rs4241484,rs4273712,rs4811476,rs4889428,rs621952,rs6785158,rs7124942,rs7127057,rs72867280,rs73006822,rs7314572,rs74734063,rs76367437,rs8061370,rs819817,rs933998
SA of middle temporal	Sleep duration	29	25.4373	rs10045552,rs10048146,rs113166688,rs117870882,rs12000791,rs12794347,rs13184027,rs1344762,rs141834426,rs16971055,rs174775,rs2863232,rs28711421,rs4241484,rs4273712,rs4811476,rs4889428,rs621952,rs6785158,rs7124942,rs7127057,rs72867280,rs73006822,rs7314572,rs74734063,rs76367437,rs8061370,rs819817,rs933998
SA of middle temporal	Long sleep	29	25.4373	rs10045552,rs10048146,rs113166688,rs117870882,rs12000791,rs12794347,rs13184027,rs1344762,rs141834426,rs16971055,rs174775,rs2863232,rs28711421,rs4241484,rs4273712,rs4811476,rs4889428,rs621952,rs6785158,rs7124942,rs7127057,rs72867280,rs73006822,rs7314572,rs74734063,rs76367437,rs8061370,rs819817,rs933998
SA of middle temporal	Short sleep	28	25.2769	rs10048146,rs113166688,rs117870882,rs12000791,rs12794347,rs13184027,rs1344762,rs141834426,rs16971055,rs174775,rs2863232,rs28711421,rs4241484,rs4273712,rs4811476,rs4889428,rs621952,rs6785158,rs7124942,rs7127057,rs72867280,rs73006822,rs7314572,rs74734063,rs76367437,rs8061370,rs819817,rs933998
SA of middle temporal	Chronotype	27	25.561	rs10045552,rs10048146,rs113166688,rs117870882,rs12794347,rs13184027,rs1344762,rs141834426,rs16971055,rs174775,rs2863232,rs28711421,rs4273712,rs4811476,rs4889428,rs621952,rs6785158,rs7124942,rs7127057,rs72867280,rs73006822,rs7314572,rs74734063,rs76367437,rs8061370,rs819817,rs933998
SA of middle temporal	Morningness	28	25.5212	rs10045552,rs10048146,rs113166688,rs117870882,rs12794347,rs13184027,rs1344762,rs141834426,rs16971055,rs174775,rs2863232,rs28711421,rs4241484,rs4273712,rs4811476,rs4889428,rs621952,rs6785158,rs7124942,rs7127057,rs72867280,rs73006822,rs7314572,rs74734063,rs76367437,rs8061370,rs819817,rs933998
SA of middle temporal	Napping frequency	29	25.4389	rs10045552,rs10048146,rs113166688,rs117870882,rs12000791,rs12120287,rs12794347,rs13184027,rs1344762,rs141834426,rs16971055,rs174775,rs2863232,rs28711421,rs4241484,rs4273712,rs4811476,rs4889428,rs621952,rs6785158,rs7124942,rs7127057,rs72867280,rs73006822,rs7314572,rs74734063,rs76367437,rs819817,rs933998
SA of middle temporal	Sleepiness severity	29	25.4373	rs10045552,rs10048146,rs113166688,rs117870882,rs12000791,rs12794347,rs13184027,rs1344762,rs141834426,rs16971055,rs174775,rs2863232,rs28711421,rs4241484,rs4273712,rs4811476,rs4889428,rs621952,rs6785158,rs7124942,rs7127057,rs72867280,rs73006822,rs7314572,rs74734063,rs76367437,rs8061370,rs819817,rs933998
SA of paracentral	Insomnia level	18	24.7151	rs10064431,rs10850057,rs11594669,rs11619262,rs12146713,rs13147448,rs17748359,rs17846866,rs1858231,rs2269084,rs2760751,rs58708371,rs61784835,rs62515458,rs6583848,rs73184545,rs75000595,rs9565516
SA of paracentral	Sleep duration	19	24.565	rs10064431,rs10850057,rs11594669,rs11619262,rs12146713,rs13147448,rs17748359,rs17846866,rs1858231,rs2175756,rs2269084,rs2760751,rs58708371,rs61784835,rs62515458,rs6583848,rs73184545,rs75000595,rs9565516
SA of paracentral	Long sleep	19	24.565	rs10064431,rs10850057,rs11594669,rs11619262,rs12146713,rs13147448,rs17748359,rs17846866,rs1858231,rs2175756,rs2269084,rs2760751,rs58708371,rs61784835,rs62515458,rs6583848,rs73184545,rs75000595,rs9565516
SA of paracentral	Short sleep	19	24.565	rs10064431,rs10850057,rs11594669,rs11619262,rs12146713,rs13147448,rs17748359,rs17846866,rs1858231,rs2175756,rs2269084,rs2760751,rs58708371,rs61784835,rs62515458,rs6583848,rs73184545,rs75000595,rs9565516
SA of paracentral	Chronotype	17	24.59	rs10064431,rs10850057,rs11594669,rs11619262,rs12146713,rs17846866,rs1858231,rs2175756,rs2269084,rs2760751,rs58708371,rs61784835,rs62515458,rs6583848,rs73184545,rs75000595,rs9565516
SA of paracentral	Morningness	16	24.4404	rs10064431,rs11594669,rs11619262,rs12146713,rs17846866,rs1858231,rs2175756,rs2269084,rs2760751,rs58708371,rs61784835,rs62515458,rs6583848,rs73184545,rs75000595,rs9565516
SA of paracentral	Napping frequency	23	24.5343	rs10064431,rs10850057,rs113718731,rs11594669,rs11619262,rs12146713,rs13147448,rs17748359,rs17846866,rs1858231,rs1985142,rs2175756,rs2269084,rs2760751,rs58708371,rs61784835,rs62515458,rs6582653,rs6583848,rs72988150,rs73184545,rs75000595,rs9565516
SA of paracentral	Sleepiness severity	19	24.565	rs10064431,rs10850057,rs11594669,rs11619262,rs12146713,rs13147448,rs17748359,rs17846866,rs1858231,rs2175756,rs2269084,rs2760751,rs58708371,rs61784835,rs62515458,rs6583848,rs73184545,rs75000595,rs9565516
SA of parahippocampal	Insomnia level	15	25.4141	rs10117940,rs10474080,rs113589997,rs11919722,rs1607232,rs1792354,rs4870489,rs5003492,rs58131984,rs7216651,rs75172353,rs753396,rs7616695,rs7783338,rs79623861
SA of parahippocampal	Sleep duration	14	25.6301	rs10117940,rs10474080,rs113589997,rs11919722,rs1607232,rs1792354,rs4870489,rs5003492,rs58131984,rs7216651,rs75172353,rs7616695,rs7783338,rs79623861
SA of parahippocampal	Long sleep	14	25.6301	rs10117940,rs10474080,rs113589997,rs11919722,rs1607232,rs1792354,rs4870489,rs5003492,rs58131984,rs7216651,rs75172353,rs7616695,rs7783338,rs79623861
SA of parahippocampal	Short sleep	15	25.4141	rs10117940,rs10474080,rs113589997,rs11919722,rs1607232,rs1792354,rs4870489,rs5003492,rs58131984,rs7216651,rs75172353,rs753396,rs7616695,rs7783338,rs79623861
SA of parahippocampal	Chronotype	14	25.2122	rs10474080,rs113589997,rs11919722,rs1607232,rs1792354,rs4870489,rs5003492,rs58131984,rs7216651,rs75172353,rs753396,rs7616695,rs7783338,rs79623861
SA of parahippocampal	Morningness	14	25.2122	rs10474080,rs113589997,rs11919722,rs1607232,rs1792354,rs4870489,rs5003492,rs58131984,rs7216651,rs75172353,rs753396,rs7616695,rs7783338,rs79623861
SA of parahippocampal	Napping frequency	17	25.8413	rs10032668,rs10117940,rs10474080,rs113589997,rs11919722,rs1607232,rs1792354,rs4870489,rs5003492,rs58131984,rs58321169,rs7216651,rs75172353,rs753396,rs7616695,rs7783338,rs79623861
SA of parahippocampal	Sleepiness severity	15	25.4141	rs10117940,rs10474080,rs113589997,rs11919722,rs1607232,rs1792354,rs4870489,rs5003492,rs58131984,rs7216651,rs75172353,rs753396,rs7616695,rs7783338,rs79623861
SA of pars opercularis	Insomnia level	19	27.5708	rs11107546,rs1205023,rs12453113,rs12569867,rs12938190,rs1792802,rs186907927,rs2033939,rs3781363,rs441890,rs61218176,rs62171362,rs7010552,rs71583722,rs7550758,rs76282124,rs79661770,rs8007401,rs9471128
SA of pars opercularis	Sleep duration	19	27.4928	rs11107546,rs1205023,rs12453113,rs12569867,rs12938190,rs1792802,rs186907927,rs2033939,rs3781363,rs441890,rs61218176,rs62171362,rs7010552,rs73148272,rs7550758,rs76282124,rs79661770,rs8007401,rs9471128
SA of pars opercularis	Long sleep	20	27.302	rs11107546,rs1205023,rs12453113,rs12569867,rs12938190,rs1792802,rs186907927,rs2033939,rs3781363,rs441890,rs61218176,rs62171362,rs7010552,rs71583722,rs73148272,rs7550758,rs76282124,rs79661770,rs8007401,rs9471128
SA of pars opercularis	Short sleep	20	27.302	rs11107546,rs1205023,rs12453113,rs12569867,rs12938190,rs1792802,rs186907927,rs2033939,rs3781363,rs441890,rs61218176,rs62171362,rs7010552,rs71583722,rs73148272,rs7550758,rs76282124,rs79661770,rs8007401,rs9471128
SA of pars opercularis	Chronotype	17	24.0581	rs11107546,rs1205023,rs12569867,rs12938190,rs1792802,rs3781363,rs441890,rs61218176,rs62171362,rs7010552,rs71583722,rs73148272,rs7550758,rs76282124,rs79661770,rs8007401,rs9471128
SA of pars opercularis	Morningness	18	23.9561	rs11107546,rs1205023,rs12569867,rs12938190,rs1792802,rs186907927,rs3781363,rs441890,rs61218176,rs62171362,rs7010552,rs71583722,rs73148272,rs7550758,rs76282124,rs79661770,rs8007401,rs9471128
SA of pars opercularis	Napping frequency	20	27.302	rs11107546,rs1205023,rs12453113,rs12569867,rs12938190,rs1792802,rs186907927,rs2033939,rs3781363,rs441890,rs61218176,rs62171362,rs7010552,rs71583722,rs73148272,rs7550758,rs76282124,rs79661770,rs8007401,rs9471128
SA of pars opercularis	Sleepiness severity	20	27.302	rs11107546,rs1205023,rs12453113,rs12569867,rs12938190,rs1792802,rs186907927,rs2033939,rs3781363,rs441890,rs61218176,rs62171362,rs7010552,rs71583722,rs73148272,rs7550758,rs76282124,rs79661770,rs8007401,rs9471128
SA of pars orbitalis	Insomnia level	24	26.8133	rs10173922,rs10901380,rs11076160,rs11768249,rs139214174,rs1503738,rs2280298,rs2287283,rs2396373,rs28848789,rs34561661,rs4077419,rs4274741,rs4920106,rs553106,rs61901866,rs6941525,rs7147119,rs72673107,rs72691108,rs73013265,rs878861,rs9855175,rs9875836
SA of pars orbitalis	Sleep duration	23	26.5501	rs10173922,rs10901380,rs11076160,rs11768249,rs139214174,rs2280298,rs2287283,rs2396373,rs28848789,rs34561661,rs4077419,rs4274741,rs4920106,rs553106,rs61901866,rs6941525,rs7147119,rs72673107,rs72691108,rs73013265,rs878861,rs9855175,rs9875836
SA of pars orbitalis	Long sleep	24	26.8133	rs10173922,rs10901380,rs11076160,rs11768249,rs139214174,rs1503738,rs2280298,rs2287283,rs2396373,rs28848789,rs34561661,rs4077419,rs4274741,rs4920106,rs553106,rs61901866,rs6941525,rs7147119,rs72673107,rs72691108,rs73013265,rs878861,rs9855175,rs9875836
SA of pars orbitalis	Short sleep	24	26.8133	rs10173922,rs10901380,rs11076160,rs11768249,rs139214174,rs1503738,rs2280298,rs2287283,rs2396373,rs28848789,rs34561661,rs4077419,rs4274741,rs4920106,rs553106,rs61901866,rs6941525,rs7147119,rs72673107,rs72691108,rs73013265,rs878861,rs9855175,rs9875836
SA of pars orbitalis	Chronotype	23	26.9362	rs10173922,rs10901380,rs11076160,rs11768249,rs139214174,rs1503738,rs2280298,rs2287283,rs2396373,rs28848789,rs34561661,rs4274741,rs4920106,rs553106,rs61901866,rs6941525,rs7147119,rs72673107,rs72691108,rs73013265,rs878861,rs9855175,rs9875836
SA of pars orbitalis	Morningness	23	26.9362	rs10173922,rs10901380,rs11076160,rs11768249,rs139214174,rs1503738,rs2280298,rs2287283,rs2396373,rs28848789,rs34561661,rs4274741,rs4920106,rs553106,rs61901866,rs6941525,rs7147119,rs72673107,rs72691108,rs73013265,rs878861,rs9855175,rs9875836
SA of pars orbitalis	Napping frequency	24	26.8609	rs10173922,rs10901380,rs11076160,rs11768249,rs139214174,rs1503738,rs181686687,rs2280298,rs2287283,rs2396373,rs28848789,rs34561661,rs4077419,rs4274741,rs4920106,rs553106,rs61901866,rs7147119,rs72673107,rs72691108,rs73013265,rs878861,rs9855175,rs9875836
SA of pars orbitalis	Sleepiness severity	24	26.8133	rs10173922,rs10901380,rs11076160,rs11768249,rs139214174,rs1503738,rs2280298,rs2287283,rs2396373,rs28848789,rs34561661,rs4077419,rs4274741,rs4920106,rs553106,rs61901866,rs6941525,rs7147119,rs72673107,rs72691108,rs73013265,rs878861,rs9855175,rs9875836
SA of pars triangularis	Insomnia level	29	29.7836	rs10278627,rs11245529,rs1125867,rs118120753,rs1355619,rs146062573,rs2014191,rs2069616,rs2144366,rs2197659,rs2287283,rs2999980,rs4896381,rs4920605,rs4924345,rs493401,rs4962460,rs55818129,rs5750482,rs59614433,rs6443469,rs6462143,rs6693283,rs6748469,rs75187227,rs76244727,rs7786622,rs7967462,rs7996803
SA of pars triangularis	Sleep duration	30	29.6562	rs10278627,rs11245529,rs1125867,rs118120753,rs1355619,rs146062573,rs2008783,rs2014191,rs2069616,rs2144366,rs2197659,rs2287283,rs2999980,rs4896381,rs4920605,rs4924345,rs493401,rs4962460,rs55818129,rs5750482,rs59614433,rs6443469,rs6462143,rs6693283,rs6748469,rs75187227,rs76244727,rs7786622,rs7967462,rs7996803
SA of pars triangularis	Long sleep	30	29.6562	rs10278627,rs11245529,rs1125867,rs118120753,rs1355619,rs146062573,rs2008783,rs2014191,rs2069616,rs2144366,rs2197659,rs2287283,rs2999980,rs4896381,rs4920605,rs4924345,rs493401,rs4962460,rs55818129,rs5750482,rs59614433,rs6443469,rs6462143,rs6693283,rs6748469,rs75187227,rs76244727,rs7786622,rs7967462,rs7996803
SA of pars triangularis	Short sleep	30	29.6562	rs10278627,rs11245529,rs1125867,rs118120753,rs1355619,rs146062573,rs2008783,rs2014191,rs2069616,rs2144366,rs2197659,rs2287283,rs2999980,rs4896381,rs4920605,rs4924345,rs493401,rs4962460,rs55818129,rs5750482,rs59614433,rs6443469,rs6462143,rs6693283,rs6748469,rs75187227,rs76244727,rs7786622,rs7967462,rs7996803
SA of pars triangularis	Chronotype	29	29.8754	rs10278627,rs11245529,rs1125867,rs118120753,rs1355619,rs146062573,rs2008783,rs2014191,rs2144366,rs2197659,rs2287283,rs2999980,rs4896381,rs4920605,rs4924345,rs493401,rs4962460,rs55818129,rs5750482,rs59614433,rs6443469,rs6462143,rs6693283,rs6748469,rs75187227,rs76244727,rs7786622,rs7967462,rs7996803
SA of pars triangularis	Morningness	29	26.522	rs11245529,rs1125867,rs118120753,rs1355619,rs146062573,rs2008783,rs2014191,rs2069616,rs2144366,rs2197659,rs2287283,rs2999980,rs4896381,rs4920605,rs4924345,rs493401,rs4962460,rs55818129,rs5750482,rs59614433,rs6443469,rs6462143,rs6693283,rs6748469,rs75187227,rs76244727,rs7786622,rs7967462,rs7996803
SA of pars triangularis	Napping frequency	29	29.9079	rs10278627,rs11245529,rs1125867,rs118120753,rs146062573,rs2008783,rs2014191,rs2069616,rs2144366,rs2197659,rs2287283,rs2999980,rs4896381,rs4920605,rs4924345,rs493401,rs4962460,rs55818129,rs5750482,rs59614433,rs6443469,rs6462143,rs6693283,rs6748469,rs75187227,rs76244727,rs7786622,rs7967462,rs7996803
SA of pars triangularis	Sleepiness severity	30	29.6562	rs10278627,rs11245529,rs1125867,rs118120753,rs1355619,rs146062573,rs2008783,rs2014191,rs2069616,rs2144366,rs2197659,rs2287283,rs2999980,rs4896381,rs4920605,rs4924345,rs493401,rs4962460,rs55818129,rs5750482,rs59614433,rs6443469,rs6462143,rs6693283,rs6748469,rs75187227,rs76244727,rs7786622,rs7967462,rs7996803
SA of pericalcarine	Insomnia level	48	33.0341	rs1018422,rs10765918,rs10835434,rs113828344,rs117892760,rs117979622,rs1223090,rs12234176,rs13115025,rs13726,rs1420791,rs147753572,rs148375043,rs1565256,rs163499,rs16829649,rs17179798,rs17485876,rs1917100,rs2240117,rs28633576,rs35342371,rs4811476,rs4895532,rs4952552,rs4955850,rs56111638,rs57063427,rs57334908,rs61941461,rs62263094,rs6461386,rs6650695,rs667801,rs6741950,rs67487681,rs6812278,rs683593…
SA of pericalcarine	Sleep duration	48	32.9461	rs1018422,rs10765918,rs10835434,rs113828344,rs117892760,rs117979622,rs1223090,rs12234176,rs13115025,rs13726,rs1420791,rs147753572,rs148375043,rs1521205,rs1565256,rs163499,rs16829649,rs17179798,rs17485876,rs1917100,rs2240117,rs28633576,rs35342371,rs4811476,rs4895532,rs4952552,rs4955850,rs57063427,rs57334908,rs61941461,rs62263094,rs6461386,rs6650695,rs667801,rs6741950,rs67487681,rs6812278,rs6835930…
SA of pericalcarine	Long sleep	49	32.8429	rs1018422,rs10765918,rs10835434,rs113828344,rs117892760,rs117979622,rs1223090,rs12234176,rs13115025,rs13726,rs1420791,rs147753572,rs148375043,rs1521205,rs1565256,rs163499,rs16829649,rs17179798,rs17485876,rs1917100,rs2240117,rs28633576,rs35342371,rs4811476,rs4895532,rs4952552,rs4955850,rs56111638,rs57063427,rs57334908,rs61941461,rs62263094,rs6461386,rs6650695,rs667801,rs6741950,rs67487681,rs681227…
SA of pericalcarine	Short sleep	48	32.7869	rs1018422,rs10765918,rs10835434,rs113828344,rs117892760,rs117979622,rs1223090,rs12234176,rs13115025,rs13726,rs1420791,rs147753572,rs148375043,rs1521205,rs1565256,rs163499,rs16829649,rs17485876,rs1917100,rs2240117,rs28633576,rs35342371,rs4811476,rs4895532,rs4952552,rs4955850,rs56111638,rs57063427,rs57334908,rs61941461,rs62263094,rs6461386,rs6650695,rs667801,rs6741950,rs67487681,rs6812278,rs6835930…
SA of pericalcarine	Chronotype	48	32.9881	rs1018422,rs10765918,rs10835434,rs113828344,rs117892760,rs117979622,rs1223090,rs12234176,rs13115025,rs13726,rs1420791,rs147753572,rs148375043,rs1521205,rs1565256,rs163499,rs16829649,rs17179798,rs1917100,rs2240117,rs28633576,rs35342371,rs4811476,rs4895532,rs4952552,rs4955850,rs56111638,rs57063427,rs57334908,rs61941461,rs62263094,rs6461386,rs6650695,rs667801,rs6741950,rs67487681,rs6812278,rs6835930…
SA of pericalcarine	Morningness	47	33.068	rs1018422,rs10765918,rs10835434,rs113828344,rs117892760,rs117979622,rs1223090,rs12234176,rs13115025,rs13726,rs1420791,rs147753572,rs148375043,rs1521205,rs1565256,rs163499,rs16829649,rs17179798,rs1917100,rs2240117,rs28633576,rs35342371,rs4811476,rs4895532,rs4952552,rs4955850,rs56111638,rs57063427,rs57334908,rs61941461,rs62263094,rs6461386,rs6650695,rs6741950,rs67487681,rs6812278,rs6835930,rs694469…
SA of pericalcarine	Napping frequency	49	32.5515	rs1018422,rs10765918,rs11103221,rs113828344,rs117892760,rs117979622,rs1223090,rs12234176,rs13115025,rs1420791,rs147753572,rs148375043,rs1521205,rs1565256,rs163499,rs16829649,rs17179798,rs17485876,rs1917100,rs2240117,rs28633576,rs34450643,rs4811476,rs4895532,rs4952552,rs4955850,rs56111638,rs56964938,rs57063427,rs57334908,rs61941461,rs62263094,rs6461386,rs6650695,rs667801,rs6741950,rs67487681,rs681…
SA of pericalcarine	Sleepiness severity	49	32.8429	rs1018422,rs10765918,rs10835434,rs113828344,rs117892760,rs117979622,rs1223090,rs12234176,rs13115025,rs13726,rs1420791,rs147753572,rs148375043,rs1521205,rs1565256,rs163499,rs16829649,rs17179798,rs17485876,rs1917100,rs2240117,rs28633576,rs35342371,rs4811476,rs4895532,rs4952552,rs4955850,rs56111638,rs57063427,rs57334908,rs61941461,rs62263094,rs6461386,rs6650695,rs667801,rs6741950,rs67487681,rs681227…
SA of postcentral	Insomnia level	18	40.7594	rs10795049,rs11033898,rs11155086,rs11789773,rs118166900,rs12878,rs313135,rs34322452,rs344142,rs4571472,rs4924346,rs555720,rs57579826,rs61842496,rs7856501,rs78868651,rs8106076,rs881743
SA of postcentral	Sleep duration	19	39.9013	rs10795049,rs11033898,rs11155086,rs11789773,rs118166900,rs12878,rs1884010,rs313135,rs34322452,rs344142,rs4571472,rs4924346,rs555720,rs57579826,rs61842496,rs7856501,rs78868651,rs8106076,rs881743
SA of postcentral	Long sleep	19	39.9013	rs10795049,rs11033898,rs11155086,rs11789773,rs118166900,rs12878,rs1884010,rs313135,rs34322452,rs344142,rs4571472,rs4924346,rs555720,rs57579826,rs61842496,rs7856501,rs78868651,rs8106076,rs881743
SA of postcentral	Short sleep	19	39.9013	rs10795049,rs11033898,rs11155086,rs11789773,rs118166900,rs12878,rs1884010,rs313135,rs34322452,rs344142,rs4571472,rs4924346,rs555720,rs57579826,rs61842496,rs7856501,rs78868651,rs8106076,rs881743
SA of postcentral	Chronotype	18	40.6253	rs10795049,rs11033898,rs11155086,rs11789773,rs118166900,rs12878,rs1884010,rs313135,rs34322452,rs344142,rs4571472,rs4924346,rs555720,rs57579826,rs61842496,rs78868651,rs8106076,rs881743
SA of postcentral	Morningness	18	40.6253	rs10795049,rs11033898,rs11155086,rs11789773,rs118166900,rs12878,rs1884010,rs313135,rs34322452,rs344142,rs4571472,rs4924346,rs555720,rs57579826,rs61842496,rs78868651,rs8106076,rs881743
SA of postcentral	Napping frequency	18	40.5541	rs10795049,rs11033898,rs11155086,rs11789773,rs118166900,rs12878,rs1884010,rs313135,rs34322452,rs344142,rs4571472,rs4924346,rs57579826,rs61842496,rs7856501,rs78868651,rs8106076,rs881743
SA of postcentral	Sleepiness severity	19	39.9013	rs10795049,rs11033898,rs11155086,rs11789773,rs118166900,rs12878,rs1884010,rs313135,rs34322452,rs344142,rs4571472,rs4924346,rs555720,rs57579826,rs61842496,rs7856501,rs78868651,rs8106076,rs881743
SA of posterior cingulate	Insomnia level	18	27.2462	rs1028658,rs10807026,rs11161942,rs11653573,rs11695609,rs12475627,rs12764880,rs151020667,rs1752162,rs2412771,rs4076700,rs59570572,rs72761270,rs72794538,rs7315284,rs76103164,rs77935092,rs962416
SA of posterior cingulate	Sleep duration	19	27.2419	rs10807026,rs11161942,rs11598186,rs11653573,rs11695609,rs12475627,rs12764880,rs151020667,rs1752162,rs2412771,rs4076700,rs59570572,rs72761270,rs72794538,rs7315284,rs76103164,rs77935092,rs841860,rs962416
SA of posterior cingulate	Long sleep	20	27.0759	rs1028658,rs10807026,rs11161942,rs11598186,rs11653573,rs11695609,rs12475627,rs12764880,rs151020667,rs1752162,rs2412771,rs4076700,rs59570572,rs72761270,rs72794538,rs7315284,rs76103164,rs77935092,rs841860,rs962416
SA of posterior cingulate	Short sleep	20	27.0759	rs1028658,rs10807026,rs11161942,rs11598186,rs11653573,rs11695609,rs12475627,rs12764880,rs151020667,rs1752162,rs2412771,rs4076700,rs59570572,rs72761270,rs72794538,rs7315284,rs76103164,rs77935092,rs841860,rs962416
SA of posterior cingulate	Chronotype	19	27.3159	rs1028658,rs10807026,rs11161942,rs11598186,rs11653573,rs11695609,rs12475627,rs12764880,rs151020667,rs2412771,rs4076700,rs59570572,rs72761270,rs72794538,rs7315284,rs76103164,rs77935092,rs841860,rs962416
SA of posterior cingulate	Morningness	19	27.3159	rs1028658,rs10807026,rs11161942,rs11598186,rs11653573,rs11695609,rs12475627,rs12764880,rs151020667,rs2412771,rs4076700,rs59570572,rs72761270,rs72794538,rs7315284,rs76103164,rs77935092,rs841860,rs962416
SA of posterior cingulate	Napping frequency	20	27.0759	rs1028658,rs10807026,rs11161942,rs11598186,rs11653573,rs11695609,rs12475627,rs12764880,rs151020667,rs1752162,rs2412771,rs4076700,rs59570572,rs72761270,rs72794538,rs7315284,rs76103164,rs77935092,rs841860,rs962416
SA of posterior cingulate	Sleepiness severity	20	27.0759	rs1028658,rs10807026,rs11161942,rs11598186,rs11653573,rs11695609,rs12475627,rs12764880,rs151020667,rs1752162,rs2412771,rs4076700,rs59570572,rs72761270,rs72794538,rs7315284,rs76103164,rs77935092,rs841860,rs962416
SA of precentral	Insomnia level	15	68.5685	rs10064431,rs10136727,rs1080066,rs117467389,rs17756000,rs4304986,rs4499967,rs4706392,rs4794859,rs6708607,rs6878923,rs6889914,rs7524505,rs7868648,rs853974
SA of precentral	Sleep duration	14	70.8473	rs10136727,rs1080066,rs117467389,rs17756000,rs4304986,rs4499967,rs4706392,rs4794859,rs6708607,rs6878923,rs6889914,rs7524505,rs7868648,rs853974
SA of precentral	Long sleep	16	65.6888	rs10064431,rs10136727,rs1080066,rs117467389,rs11983431,rs17756000,rs4304986,rs4499967,rs4706392,rs4794859,rs6708607,rs6878923,rs6889914,rs7524505,rs7868648,rs853974
SA of precentral	Short sleep	13	28.5672	rs10064431,rs10136727,rs117467389,rs4304986,rs4499967,rs4706392,rs4794859,rs6708607,rs6878923,rs6889914,rs7524505,rs7868648,rs853974
SA of precentral	Chronotype	13	74.4537	rs10136727,rs1080066,rs117467389,rs17756000,rs4304986,rs4499967,rs4706392,rs4794859,rs6708607,rs6878923,rs6889914,rs7868648,rs853974
SA of precentral	Morningness	15	68.5685	rs10064431,rs10136727,rs1080066,rs117467389,rs17756000,rs4304986,rs4499967,rs4706392,rs4794859,rs6708607,rs6878923,rs6889914,rs7524505,rs7868648,rs853974
SA of precentral	Napping frequency	18	62.3573	rs10064431,rs10136727,rs1080066,rs117467389,rs11983431,rs189874581,rs2929680,rs4304986,rs4499967,rs4706392,rs4794859,rs6708607,rs6878923,rs6889914,rs7134627,rs7524505,rs7868648,rs853974
SA of precentral	Sleepiness severity	16	65.6888	rs10064431,rs10136727,rs1080066,rs117467389,rs11983431,rs17756000,rs4304986,rs4499967,rs4706392,rs4794859,rs6708607,rs6878923,rs6889914,rs7524505,rs7868648,rs853974
SA of precuneus	Insomnia level	29	30.0869	rs10008615,rs1014274,rs116856431,rs12228635,rs1451294,rs150234929,rs1899498,rs1935958,rs2022932,rs2432803,rs4774220,rs4811601,rs4934169,rs56252769,rs59373415,rs6511780,rs6780351,rs7111565,rs71475213,rs7210991,rs73313052,rs74854087,rs7559976,rs775718,rs888814,rs905124,rs919798,rs9399245,rs9401858
SA of precuneus	Sleep duration	32	30.2721	rs10008615,rs1014274,rs116856431,rs12228635,rs1451294,rs150234929,rs1899498,rs1935958,rs2022932,rs2432803,rs4774220,rs4811601,rs4934169,rs56252769,rs59373415,rs61508494,rs6511780,rs6780351,rs7111565,rs71475213,rs7210991,rs73313052,rs74854087,rs7559976,rs76606999,rs775718,rs7782319,rs888814,rs905124,rs919798,rs9399245,rs9401858
SA of precuneus	Long sleep	32	30.2721	rs10008615,rs1014274,rs116856431,rs12228635,rs1451294,rs150234929,rs1899498,rs1935958,rs2022932,rs2432803,rs4774220,rs4811601,rs4934169,rs56252769,rs59373415,rs61508494,rs6511780,rs6780351,rs7111565,rs71475213,rs7210991,rs73313052,rs74854087,rs7559976,rs76606999,rs775718,rs7782319,rs888814,rs905124,rs919798,rs9399245,rs9401858
SA of precuneus	Short sleep	32	30.2721	rs10008615,rs1014274,rs116856431,rs12228635,rs1451294,rs150234929,rs1899498,rs1935958,rs2022932,rs2432803,rs4774220,rs4811601,rs4934169,rs56252769,rs59373415,rs61508494,rs6511780,rs6780351,rs7111565,rs71475213,rs7210991,rs73313052,rs74854087,rs7559976,rs76606999,rs775718,rs7782319,rs888814,rs905124,rs919798,rs9399245,rs9401858
SA of precuneus	Chronotype	30	30.6361	rs10008615,rs1014274,rs116856431,rs1451294,rs150234929,rs1899498,rs1935958,rs2022932,rs2432803,rs4774220,rs4811601,rs4934169,rs56252769,rs59373415,rs61508494,rs6511780,rs7111565,rs71475213,rs7210991,rs73313052,rs74854087,rs7559976,rs76606999,rs775718,rs7782319,rs888814,rs905124,rs919798,rs9399245,rs9401858
SA of precuneus	Morningness	31	30.4965	rs10008615,rs1014274,rs116856431,rs1451294,rs150234929,rs1899498,rs1935958,rs2022932,rs2432803,rs4774220,rs4811601,rs4934169,rs56252769,rs59373415,rs61508494,rs6511780,rs6780351,rs7111565,rs71475213,rs7210991,rs73313052,rs74854087,rs7559976,rs76606999,rs775718,rs7782319,rs888814,rs905124,rs919798,rs9399245,rs9401858
SA of precuneus	Napping frequency	28	30.2254	rs10008615,rs1014274,rs116856431,rs12228635,rs1451294,rs150234929,rs1899498,rs1935958,rs2022932,rs4774220,rs4811601,rs4934169,rs59373415,rs61508494,rs6511780,rs6780351,rs71475213,rs7210991,rs73313052,rs74854087,rs7559976,rs775718,rs7782319,rs888814,rs905124,rs919798,rs9399245,rs9401858
SA of precuneus	Sleepiness severity	32	30.2721	rs10008615,rs1014274,rs116856431,rs12228635,rs1451294,rs150234929,rs1899498,rs1935958,rs2022932,rs2432803,rs4774220,rs4811601,rs4934169,rs56252769,rs59373415,rs61508494,rs6511780,rs6780351,rs7111565,rs71475213,rs7210991,rs73313052,rs74854087,rs7559976,rs76606999,rs775718,rs7782319,rs888814,rs905124,rs919798,rs9399245,rs9401858
SA of rostral anterior cingulate	Insomnia level	15	24.4126	rs10758624,rs1178101,rs12251170,rs13252239,rs13319577,rs13378860,rs149129060,rs1986012,rs2202895,rs2465076,rs2873898,rs4792721,rs56166460,rs7187736,rs7874287
SA of rostral anterior cingulate	Sleep duration	15	24.4126	rs10758624,rs1178101,rs12251170,rs13252239,rs13319577,rs13378860,rs149129060,rs1986012,rs2202895,rs2465076,rs2873898,rs4792721,rs56166460,rs7187736,rs7874287
SA of rostral anterior cingulate	Long sleep	15	24.4126	rs10758624,rs1178101,rs12251170,rs13252239,rs13319577,rs13378860,rs149129060,rs1986012,rs2202895,rs2465076,rs2873898,rs4792721,rs56166460,rs7187736,rs7874287
SA of rostral anterior cingulate	Short sleep	15	24.4126	rs10758624,rs1178101,rs12251170,rs13252239,rs13319577,rs13378860,rs149129060,rs1986012,rs2202895,rs2465076,rs2873898,rs4792721,rs56166460,rs7187736,rs7874287
SA of rostral anterior cingulate	Chronotype	14	23.7407	rs10758624,rs1178101,rs12251170,rs13252239,rs13319577,rs13378860,rs149129060,rs1986012,rs2465076,rs2873898,rs4792721,rs56166460,rs7187736,rs7874287
SA of rostral anterior cingulate	Morningness	14	23.7407	rs10758624,rs1178101,rs12251170,rs13252239,rs13319577,rs13378860,rs149129060,rs1986012,rs2465076,rs2873898,rs4792721,rs56166460,rs7187736,rs7874287
SA of rostral anterior cingulate	Napping frequency	18	24.1772	rs10758624,rs1178101,rs12251170,rs13252239,rs13319577,rs13378860,rs139132221,rs149129060,rs1986012,rs2202895,rs2465076,rs2873898,rs28808586,rs4792721,rs56166460,rs6795366,rs7187736,rs7874287
SA of rostral anterior cingulate	Sleepiness severity	15	24.4126	rs10758624,rs1178101,rs12251170,rs13252239,rs13319577,rs13378860,rs149129060,rs1986012,rs2202895,rs2465076,rs2873898,rs4792721,rs56166460,rs7187736,rs7874287
SA of rostral middle frontal	Insomnia level	30	27.5233	rs10139160,rs10264709,rs10283100,rs1080066,rs11140056,rs1165645,rs118069738,rs1431272,rs145019618,rs150319067,rs1532695,rs1767390,rs194242,rs28645132,rs314862,rs35612915,rs36006722,rs40115,rs41698,rs4670555,rs4722006,rs4833366,rs6682671,rs6723971,rs73283181,rs7529537,rs77261879,rs77640487,rs809056,rs9971479
SA of rostral middle frontal	Sleep duration	29	27.5114	rs10264709,rs10283100,rs1080066,rs11140056,rs1165645,rs118069738,rs1431272,rs145019618,rs150319067,rs1532695,rs1767390,rs194242,rs28645132,rs314862,rs35612915,rs36006722,rs40115,rs41698,rs4670555,rs4722006,rs4833366,rs6682671,rs6723971,rs73283181,rs7529537,rs77261879,rs77640487,rs809056,rs9971479
SA of rostral middle frontal	Long sleep	30	27.5233	rs10139160,rs10264709,rs10283100,rs1080066,rs11140056,rs1165645,rs118069738,rs1431272,rs145019618,rs150319067,rs1532695,rs1767390,rs194242,rs28645132,rs314862,rs35612915,rs36006722,rs40115,rs41698,rs4670555,rs4722006,rs4833366,rs6682671,rs6723971,rs73283181,rs7529537,rs77261879,rs77640487,rs809056,rs9971479
SA of rostral middle frontal	Short sleep	30	27.5233	rs10139160,rs10264709,rs10283100,rs1080066,rs11140056,rs1165645,rs118069738,rs1431272,rs145019618,rs150319067,rs1532695,rs1767390,rs194242,rs28645132,rs314862,rs35612915,rs36006722,rs40115,rs41698,rs4670555,rs4722006,rs4833366,rs6682671,rs6723971,rs73283181,rs7529537,rs77261879,rs77640487,rs809056,rs9971479
SA of rostral middle frontal	Chronotype	28	27.4378	rs10264709,rs10283100,rs1080066,rs11140056,rs1165645,rs118069738,rs1431272,rs145019618,rs150319067,rs1532695,rs1767390,rs194242,rs28645132,rs314862,rs35612915,rs40115,rs41698,rs4670555,rs4722006,rs4833366,rs6682671,rs6723971,rs73283181,rs7529537,rs77261879,rs77640487,rs809056,rs9971479
SA of rostral middle frontal	Morningness	29	27.5114	rs10264709,rs10283100,rs1080066,rs11140056,rs1165645,rs118069738,rs1431272,rs145019618,rs150319067,rs1532695,rs1767390,rs194242,rs28645132,rs314862,rs35612915,rs36006722,rs40115,rs41698,rs4670555,rs4722006,rs4833366,rs6682671,rs6723971,rs73283181,rs7529537,rs77261879,rs77640487,rs809056,rs9971479
SA of rostral middle frontal	Napping frequency	32	27.3024	rs10139160,rs10264709,rs10283100,rs1080066,rs11140056,rs1165645,rs118069738,rs1431272,rs145019618,rs150319067,rs1532695,rs1767390,rs194242,rs28645132,rs314862,rs35612915,rs36006722,rs40115,rs41698,rs4670555,rs4722006,rs4833366,rs641042,rs6682671,rs6716859,rs6723971,rs73283181,rs7529537,rs77261879,rs77640487,rs809056,rs9971479
SA of rostral middle frontal	Sleepiness severity	30	27.5233	rs10139160,rs10264709,rs10283100,rs1080066,rs11140056,rs1165645,rs118069738,rs1431272,rs145019618,rs150319067,rs1532695,rs1767390,rs194242,rs28645132,rs314862,rs35612915,rs36006722,rs40115,rs41698,rs4670555,rs4722006,rs4833366,rs6682671,rs6723971,rs73283181,rs7529537,rs77261879,rs77640487,rs809056,rs9971479
SA of superior frontal	Insomnia level	14	26.6265	rs10835817,rs111825821,rs11728558,rs1202050,rs12989517,rs1473608,rs28704635,rs4842266,rs4843560,rs4915928,rs628380,rs7142255,rs76696867,rs80181608
SA of superior frontal	Sleep duration	14	26.6265	rs10835817,rs111825821,rs11728558,rs1202050,rs12989517,rs1473608,rs28704635,rs4842266,rs4843560,rs4915928,rs628380,rs7142255,rs76696867,rs80181608
SA of superior frontal	Long sleep	14	26.6265	rs10835817,rs111825821,rs11728558,rs1202050,rs12989517,rs1473608,rs28704635,rs4842266,rs4843560,rs4915928,rs628380,rs7142255,rs76696867,rs80181608
SA of superior frontal	Short sleep	14	26.6265	rs10835817,rs111825821,rs11728558,rs1202050,rs12989517,rs1473608,rs28704635,rs4842266,rs4843560,rs4915928,rs628380,rs7142255,rs76696867,rs80181608
SA of superior frontal	Chronotype	12	27.3555	rs10835817,rs111825821,rs11728558,rs1202050,rs12989517,rs1473608,rs28704635,rs4842266,rs4843560,rs4915928,rs628380,rs76696867
SA of superior frontal	Morningness	12	27.3555	rs10835817,rs111825821,rs11728558,rs1202050,rs12989517,rs1473608,rs28704635,rs4842266,rs4843560,rs4915928,rs628380,rs76696867
SA of superior frontal	Napping frequency	18	27.1535	rs10835817,rs111825821,rs11728558,rs1202050,rs12989517,rs140562220,rs142301939,rs1473608,rs28704635,rs354085,rs4842266,rs4843560,rs4915928,rs628380,rs6912198,rs7142255,rs76696867,rs80181608
SA of superior frontal	Sleepiness severity	14	26.6265	rs10835817,rs111825821,rs11728558,rs1202050,rs12989517,rs1473608,rs28704635,rs4842266,rs4843560,rs4915928,rs628380,rs7142255,rs76696867,rs80181608
SA of superior parietal	Insomnia level	27	35.756	rs10109434,rs10119848,rs111817566,rs113270900,rs114489117,rs1170459,rs1226580,rs142050688,rs146435021,rs150338935,rs17718831,rs2144366,rs37785,rs4762097,rs4879906,rs4924345,rs6022786,rs6059516,rs61872090,rs639016,rs6554054,rs68175985,rs6840242,rs72706378,rs79272390,rs79335077,rs7980991
SA of superior parietal	Sleep duration	28	34.8688	rs10109434,rs10119848,rs111817566,rs113270900,rs114489117,rs1170459,rs1226580,rs142050688,rs146435021,rs150338935,rs17718831,rs1776723,rs2144366,rs37785,rs4762097,rs4879906,rs4924345,rs6059516,rs61872090,rs639016,rs6554054,rs68175985,rs6840242,rs72706378,rs7733115,rs79272390,rs79335077,rs7980991
SA of superior parietal	Long sleep	29	34.9015	rs10109434,rs10119848,rs111817566,rs113270900,rs114489117,rs1170459,rs1226580,rs142050688,rs146435021,rs150338935,rs17718831,rs1776723,rs2144366,rs37785,rs4762097,rs4879906,rs4924345,rs6022786,rs6059516,rs61872090,rs639016,rs6554054,rs68175985,rs6840242,rs72706378,rs7733115,rs79272390,rs79335077,rs7980991
SA of superior parietal	Short sleep	29	34.9015	rs10109434,rs10119848,rs111817566,rs113270900,rs114489117,rs1170459,rs1226580,rs142050688,rs146435021,rs150338935,rs17718831,rs1776723,rs2144366,rs37785,rs4762097,rs4879906,rs4924345,rs6022786,rs6059516,rs61872090,rs639016,rs6554054,rs68175985,rs6840242,rs72706378,rs7733115,rs79272390,rs79335077,rs7980991
SA of superior parietal	Chronotype	27	31.862	rs10109434,rs10119848,rs111817566,rs113270900,rs114489117,rs1170459,rs1226580,rs142050688,rs146435021,rs150338935,rs1776723,rs2144366,rs37785,rs4762097,rs4879906,rs6022786,rs6059516,rs61872090,rs639016,rs6554054,rs68175985,rs6840242,rs72706378,rs7733115,rs79272390,rs79335077,rs7980991
SA of superior parietal	Morningness	27	31.862	rs10109434,rs10119848,rs111817566,rs113270900,rs114489117,rs1170459,rs1226580,rs142050688,rs146435021,rs150338935,rs1776723,rs2144366,rs37785,rs4762097,rs4879906,rs6022786,rs6059516,rs61872090,rs639016,rs6554054,rs68175985,rs6840242,rs72706378,rs7733115,rs79272390,rs79335077,rs7980991
SA of superior parietal	Napping frequency	30	33.6152	rs10109434,rs10119848,rs111817566,rs113270900,rs1170459,rs142050688,rs146435021,rs150338935,rs17718831,rs1776723,rs1856340,rs189658981,rs2144366,rs37785,rs4762097,rs4879906,rs4924345,rs6022786,rs6059516,rs61872090,rs639016,rs6554054,rs68175985,rs6840242,rs72706378,rs738129,rs7733115,rs79272390,rs79335077,rs7980991
SA of superior parietal	Sleepiness severity	28	34.9728	rs10109434,rs10119848,rs111817566,rs113270900,rs114489117,rs1170459,rs1226580,rs142050688,rs146435021,rs150338935,rs1776723,rs2144366,rs37785,rs4762097,rs4879906,rs4924345,rs6022786,rs6059516,rs61872090,rs639016,rs6554054,rs68175985,rs6840242,rs72706378,rs7733115,rs79272390,rs79335077,rs7980991
SA of superior temporal	Insomnia level	23	26.4345	rs112560151,rs115241741,rs12661489,rs143927182,rs17209296,rs1785181,rs2180127,rs2389643,rs28615876,rs34395174,rs389020,rs4515470,rs4690466,rs56134400,rs61803844,rs6933716,rs7107246,rs7601767,rs77915478,rs77944369,rs7874052,rs9434608,rs9468690
SA of superior temporal	Sleep duration	25	26.2849	rs112560151,rs115241741,rs12661489,rs143927182,rs1534012,rs17209296,rs17317075,rs1785181,rs2180127,rs2389643,rs28615876,rs34395174,rs389020,rs4515470,rs4690466,rs56134400,rs61803844,rs6933716,rs7107246,rs7601767,rs77915478,rs77944369,rs7874052,rs9434608,rs9468690
SA of superior temporal	Long sleep	25	26.2849	rs112560151,rs115241741,rs12661489,rs143927182,rs1534012,rs17209296,rs17317075,rs1785181,rs2180127,rs2389643,rs28615876,rs34395174,rs389020,rs4515470,rs4690466,rs56134400,rs61803844,rs6933716,rs7107246,rs7601767,rs77915478,rs77944369,rs7874052,rs9434608,rs9468690
SA of superior temporal	Short sleep	25	26.2849	rs112560151,rs115241741,rs12661489,rs143927182,rs1534012,rs17209296,rs17317075,rs1785181,rs2180127,rs2389643,rs28615876,rs34395174,rs389020,rs4515470,rs4690466,rs56134400,rs61803844,rs6933716,rs7107246,rs7601767,rs77915478,rs77944369,rs7874052,rs9434608,rs9468690
SA of superior temporal	Chronotype	24	25.6162	rs112560151,rs115241741,rs12661489,rs143927182,rs1534012,rs17209296,rs17317075,rs1785181,rs2180127,rs2389643,rs28615876,rs34395174,rs389020,rs4515470,rs4690466,rs56134400,rs61803844,rs6933716,rs7107246,rs77915478,rs77944369,rs7874052,rs9434608,rs9468690
SA of superior temporal	Morningness	24	26.4164	rs112560151,rs115241741,rs12661489,rs143927182,rs1534012,rs17209296,rs17317075,rs1785181,rs2180127,rs2389643,rs28615876,rs34395174,rs389020,rs4515470,rs4690466,rs56134400,rs61803844,rs6933716,rs7107246,rs7601767,rs77915478,rs77944369,rs7874052,rs9468690
SA of superior temporal	Napping frequency	25	26.2849	rs112560151,rs115241741,rs12661489,rs143927182,rs1534012,rs17209296,rs17317075,rs1785181,rs2180127,rs2389643,rs28615876,rs34395174,rs389020,rs4515470,rs4690466,rs56134400,rs61803844,rs6933716,rs7107246,rs7601767,rs77915478,rs77944369,rs7874052,rs9434608,rs9468690
SA of superior temporal	Sleepiness severity	25	26.2849	rs112560151,rs115241741,rs12661489,rs143927182,rs1534012,rs17209296,rs17317075,rs1785181,rs2180127,rs2389643,rs28615876,rs34395174,rs389020,rs4515470,rs4690466,rs56134400,rs61803844,rs6933716,rs7107246,rs7601767,rs77915478,rs77944369,rs7874052,rs9434608,rs9468690
SA of supramarginal	Insomnia level	23	33.7572	rs10498973,rs12186804,rs13039321,rs13290049,rs1398859,rs17011924,rs2164950,rs2200225,rs2546106,rs28395235,rs28421555,rs35378400,rs4684740,rs4869124,rs4924345,rs584323,rs61407096,rs7248174,rs724972,rs75106871,rs77117097,rs9314443,rs9371585
SA of supramarginal	Sleep duration	23	33.7572	rs10498973,rs12186804,rs13039321,rs13290049,rs1398859,rs17011924,rs2164950,rs2200225,rs2546106,rs28395235,rs28421555,rs35378400,rs4684740,rs4869124,rs4924345,rs584323,rs61407096,rs7248174,rs724972,rs75106871,rs77117097,rs9314443,rs9371585
SA of supramarginal	Long sleep	23	33.7572	rs10498973,rs12186804,rs13039321,rs13290049,rs1398859,rs17011924,rs2164950,rs2200225,rs2546106,rs28395235,rs28421555,rs35378400,rs4684740,rs4869124,rs4924345,rs584323,rs61407096,rs7248174,rs724972,rs75106871,rs77117097,rs9314443,rs9371585
SA of supramarginal	Short sleep	23	33.7572	rs10498973,rs12186804,rs13039321,rs13290049,rs1398859,rs17011924,rs2164950,rs2200225,rs2546106,rs28395235,rs28421555,rs35378400,rs4684740,rs4869124,rs4924345,rs584323,rs61407096,rs7248174,rs724972,rs75106871,rs77117097,rs9314443,rs9371585
SA of supramarginal	Chronotype	21	33.7817	rs10498973,rs12186804,rs13039321,rs13290049,rs1398859,rs17011924,rs2164950,rs2546106,rs28395235,rs28421555,rs35378400,rs4684740,rs4869124,rs4924345,rs584323,rs7248174,rs724972,rs75106871,rs77117097,rs9314443,rs9371585
SA of supramarginal	Morningness	21	33.7817	rs10498973,rs12186804,rs13039321,rs13290049,rs1398859,rs17011924,rs2164950,rs2546106,rs28395235,rs28421555,rs35378400,rs4684740,rs4869124,rs4924345,rs584323,rs7248174,rs724972,rs75106871,rs77117097,rs9314443,rs9371585
SA of supramarginal	Napping frequency	23	33.7566	rs10498973,rs112892946,rs12186804,rs13039321,rs13290049,rs1398859,rs17011924,rs2164950,rs2200225,rs28395235,rs28421555,rs35378400,rs4684740,rs4869124,rs4924345,rs584323,rs61407096,rs7248174,rs724972,rs75106871,rs77117097,rs9314443,rs9371585
SA of supramarginal	Sleepiness severity	23	33.7572	rs10498973,rs12186804,rs13039321,rs13290049,rs1398859,rs17011924,rs2164950,rs2200225,rs2546106,rs28395235,rs28421555,rs35378400,rs4684740,rs4869124,rs4924345,rs584323,rs61407096,rs7248174,rs724972,rs75106871,rs77117097,rs9314443,rs9371585
SA of temporal pole	Insomnia level	10	22.8796	rs1106167,rs12489177,rs142848041,rs160472,rs2139446,rs4782709,rs719590,rs73084102,rs79777919,rs930145
SA of temporal pole	Sleep duration	11	22.7851	rs1106167,rs12489177,rs12659006,rs142848041,rs160472,rs2139446,rs4782709,rs719590,rs73084102,rs79777919,rs930145
SA of temporal pole	Long sleep	11	22.7851	rs1106167,rs12489177,rs12659006,rs142848041,rs160472,rs2139446,rs4782709,rs719590,rs73084102,rs79777919,rs930145
SA of temporal pole	Short sleep	11	22.7851	rs1106167,rs12489177,rs12659006,rs142848041,rs160472,rs2139446,rs4782709,rs719590,rs73084102,rs79777919,rs930145
SA of temporal pole	Chronotype	11	22.7851	rs1106167,rs12489177,rs12659006,rs142848041,rs160472,rs2139446,rs4782709,rs719590,rs73084102,rs79777919,rs930145
SA of temporal pole	Morningness	11	22.7851	rs1106167,rs12489177,rs12659006,rs142848041,rs160472,rs2139446,rs4782709,rs719590,rs73084102,rs79777919,rs930145
SA of temporal pole	Napping frequency	9	23.2165	rs1106167,rs11799962,rs12489177,rs142848041,rs160472,rs2139446,rs4782709,rs73084102,rs930145
SA of temporal pole	Sleepiness severity	11	22.7851	rs1106167,rs12489177,rs12659006,rs142848041,rs160472,rs2139446,rs4782709,rs719590,rs73084102,rs79777919,rs930145
SA of transverse temporal	Insomnia level	28	27.4979	rs10818910,rs112145243,rs112315969,rs115840240,rs11684511,rs117368400,rs117703392,rs1178102,rs11785060,rs13079799,rs17082792,rs2033939,rs2548226,rs2959112,rs4312310,rs4706391,rs55975060,rs66881046,rs72834200,rs7315185,rs75061235,rs7714191,rs79636486,rs949279,rs9615351,rs976423,rs9844184,rs9907611
SA of transverse temporal	Sleep duration	26	27.1288	rs10818910,rs112145243,rs112315969,rs115840240,rs11684511,rs117368400,rs117703392,rs1178102,rs11785060,rs13079799,rs17082792,rs2033939,rs2548226,rs4312310,rs4706391,rs55975060,rs66881046,rs72834200,rs7315185,rs75061235,rs79636486,rs949279,rs9615351,rs976423,rs9844184,rs9907611
SA of transverse temporal	Long sleep	27	26.9424	rs10818910,rs112145243,rs112315969,rs115840240,rs11684511,rs117368400,rs117703392,rs1178102,rs11785060,rs13079799,rs17082792,rs2033939,rs2548226,rs2959112,rs4312310,rs4706391,rs55975060,rs66881046,rs72834200,rs7315185,rs75061235,rs79636486,rs949279,rs9615351,rs976423,rs9844184,rs9907611
SA of transverse temporal	Short sleep	27	26.9424	rs10818910,rs112145243,rs112315969,rs115840240,rs11684511,rs117368400,rs117703392,rs1178102,rs11785060,rs13079799,rs17082792,rs2033939,rs2548226,rs2959112,rs4312310,rs4706391,rs55975060,rs66881046,rs72834200,rs7315185,rs75061235,rs79636486,rs949279,rs9615351,rs976423,rs9844184,rs9907611
SA of transverse temporal	Chronotype	23	26.8671	rs112145243,rs11684511,rs117368400,rs117703392,rs1178102,rs11785060,rs13079799,rs17082792,rs2033939,rs2959112,rs4312310,rs4706391,rs55975060,rs66881046,rs72834200,rs7315185,rs75061235,rs79636486,rs949279,rs9615351,rs976423,rs9844184,rs9907611
SA of transverse temporal	Morningness	25	26.9861	rs112145243,rs115840240,rs11684511,rs117368400,rs117703392,rs1178102,rs11785060,rs13079799,rs17082792,rs2033939,rs2548226,rs2959112,rs4312310,rs4706391,rs55975060,rs66881046,rs72834200,rs7315185,rs75061235,rs79636486,rs949279,rs9615351,rs976423,rs9844184,rs9907611
SA of transverse temporal	Napping frequency	25	27.192	rs10818910,rs112145243,rs112315969,rs115840240,rs11684511,rs117368400,rs117703392,rs1178102,rs11785060,rs13079799,rs17082792,rs2033939,rs2548226,rs4312310,rs4706391,rs55975060,rs66881046,rs72834200,rs75061235,rs79636486,rs949279,rs9615351,rs976423,rs9844184,rs9907611
SA of transverse temporal	Sleepiness severity	27	26.9424	rs10818910,rs112145243,rs112315969,rs115840240,rs11684511,rs117368400,rs117703392,rs1178102,rs11785060,rs13079799,rs17082792,rs2033939,rs2548226,rs2959112,rs4312310,rs4706391,rs55975060,rs66881046,rs72834200,rs7315185,rs75061235,rs79636486,rs949279,rs9615351,rs976423,rs9844184,rs9907611
Volume of nucleus accumbens	Insomnia level	1	27.1137	rs13325955
Volume of nucleus accumbens	Sleep duration	1	27.1137	rs13325955
Volume of nucleus accumbens	Long sleep	1	27.1137	rs13325955
Volume of nucleus accumbens	Short sleep	1	27.1137	rs13325955
Volume of nucleus accumbens	Chronotype	1	27.1137	rs13325955
Volume of nucleus accumbens	Morningness	1	27.1137	rs13325955
Volume of nucleus accumbens	Napping frequency	1	27.1137	rs13325955
Volume of nucleus accumbens	Sleepiness severity	1	27.1137	rs13325955
Volume of amygdala	Insomnia level	7	28.0992	rs117253277,rs147525514,rs16944686,rs2823941,rs460738,rs6033918,rs79561195
Volume of amygdala	Sleep duration	9	27.8773	rs10868746,rs117253277,rs147525514,rs16944686,rs2823941,rs4586727,rs460738,rs6033918,rs79561195
Volume of amygdala	Long sleep	9	27.8773	rs10868746,rs117253277,rs147525514,rs16944686,rs2823941,rs4586727,rs460738,rs6033918,rs79561195
Volume of amygdala	Short sleep	9	27.8773	rs10868746,rs117253277,rs147525514,rs16944686,rs2823941,rs4586727,rs460738,rs6033918,rs79561195
Volume of amygdala	Chronotype	9	27.8773	rs10868746,rs117253277,rs147525514,rs16944686,rs2823941,rs4586727,rs460738,rs6033918,rs79561195
Volume of amygdala	Morningness	9	27.8773	rs10868746,rs117253277,rs147525514,rs16944686,rs2823941,rs4586727,rs460738,rs6033918,rs79561195
Volume of amygdala	Napping frequency	7	26.3324	rs10868746,rs117253277,rs2823941,rs4586727,rs460738,rs6033918,rs79561195
Volume of amygdala	Sleepiness severity	9	27.8773	rs10868746,rs117253277,rs147525514,rs16944686,rs2823941,rs4586727,rs460738,rs6033918,rs79561195
Volume of caudate	Insomnia level	15	25.0344	rs10963102,rs115186168,rs12487861,rs1318862,rs145414193,rs17388257,rs4888010,rs6135525,rs62022639,rs62394265,rs6869844,rs76647989,rs7873504,rs80258284,rs842389
Volume of caudate	Sleep duration	16	24.9551	rs10963102,rs115186168,rs12487861,rs1318862,rs145414193,rs17388257,rs4888010,rs6135525,rs62022639,rs62394265,rs6869844,rs7325851,rs76647989,rs7873504,rs80258284,rs842389
Volume of caudate	Long sleep	15	24.8933	rs10963102,rs115186168,rs12487861,rs1318862,rs145414193,rs17388257,rs4888010,rs6135525,rs62022639,rs62394265,rs6869844,rs7325851,rs7873504,rs80258284,rs842389
Volume of caudate	Short sleep	16	24.9551	rs10963102,rs115186168,rs12487861,rs1318862,rs145414193,rs17388257,rs4888010,rs6135525,rs62022639,rs62394265,rs6869844,rs7325851,rs76647989,rs7873504,rs80258284,rs842389
Volume of caudate	Chronotype	16	24.9551	rs10963102,rs115186168,rs12487861,rs1318862,rs145414193,rs17388257,rs4888010,rs6135525,rs62022639,rs62394265,rs6869844,rs7325851,rs76647989,rs7873504,rs80258284,rs842389
Volume of caudate	Morningness	16	24.9551	rs10963102,rs115186168,rs12487861,rs1318862,rs145414193,rs17388257,rs4888010,rs6135525,rs62022639,rs62394265,rs6869844,rs7325851,rs76647989,rs7873504,rs80258284,rs842389
Volume of caudate	Napping frequency	15	25.0151	rs10963102,rs115186168,rs12487861,rs1318862,rs145414193,rs17388257,rs4888010,rs6135525,rs62394265,rs6869844,rs7325851,rs76647989,rs7873504,rs80258284,rs842389
Volume of caudate	Sleepiness severity	16	24.9551	rs10963102,rs115186168,rs12487861,rs1318862,rs145414193,rs17388257,rs4888010,rs6135525,rs62022639,rs62394265,rs6869844,rs7325851,rs76647989,rs7873504,rs80258284,rs842389
Volume of hippocampus	Insomnia level	9	26.6252	rs116621170,rs12784431,rs2289881,rs453084,rs6060507,rs61921502,rs74597467,rs77956314,rs78587286
Volume of hippocampus	Sleep duration	7	25.3545	rs116621170,rs12784431,rs2289881,rs453084,rs74597467,rs77956314,rs78587286
Volume of hippocampus	Long sleep	8	24.9166	rs116621170,rs12784431,rs2289881,rs453084,rs6060507,rs74597467,rs77956314,rs78587286
Volume of hippocampus	Short sleep	9	26.6252	rs116621170,rs12784431,rs2289881,rs453084,rs6060507,rs61921502,rs74597467,rs77956314,rs78587286
Volume of hippocampus	Chronotype	8	27.2007	rs116621170,rs12784431,rs2289881,rs453084,rs61921502,rs74597467,rs77956314,rs78587286
Volume of hippocampus	Morningness	8	27.2007	rs116621170,rs12784431,rs2289881,rs453084,rs61921502,rs74597467,rs77956314,rs78587286
Volume of hippocampus	Napping frequency	7	25.0279	rs116621170,rs12784431,rs2289881,rs453084,rs6060507,rs77956314,rs78587286
Volume of hippocampus	Sleepiness severity	9	26.6252	rs116621170,rs12784431,rs2289881,rs453084,rs6060507,rs61921502,rs74597467,rs77956314,rs78587286
Volume of pallidum	Insomnia level	2	22.7318	rs11026435,rs775119
Volume of pallidum	Sleep duration	5	22.7595	rs11026435,rs139272238,rs139849098,rs186560,rs775119
Volume of pallidum	Long sleep	5	22.7595	rs11026435,rs139272238,rs139849098,rs186560,rs775119
Volume of pallidum	Short sleep	5	22.7595	rs11026435,rs139272238,rs139849098,rs186560,rs775119
Volume of pallidum	Chronotype	5	22.7595	rs11026435,rs139272238,rs139849098,rs186560,rs775119
Volume of pallidum	Morningness	5	22.7595	rs11026435,rs139272238,rs139849098,rs186560,rs775119
Volume of pallidum	Napping frequency	7	23.3745	rs11026435,rs139272238,rs139498580,rs139849098,rs148470213,rs186560,rs775119
Volume of pallidum	Sleepiness severity	5	22.7595	rs11026435,rs139272238,rs139849098,rs186560,rs775119
Volume of putamen	Insomnia level	12	31.9376	rs10926185,rs11003100,rs113000401,rs12457840,rs1484994,rs521609,rs6470292,rs683250,rs7224451,rs78997928,rs8017172,rs9850050
Volume of putamen	Sleep duration	11	32.4629	rs10926185,rs11003100,rs113000401,rs12457840,rs1484994,rs6470292,rs683250,rs7224451,rs78997928,rs8017172,rs9850050
Volume of putamen	Long sleep	12	31.9376	rs10926185,rs11003100,rs113000401,rs12457840,rs1484994,rs521609,rs6470292,rs683250,rs7224451,rs78997928,rs8017172,rs9850050
Volume of putamen	Short sleep	11	31.8548	rs10926185,rs11003100,rs113000401,rs12457840,rs1484994,rs521609,rs6470292,rs7224451,rs78997928,rs8017172,rs9850050
Volume of putamen	Chronotype	10	25.3768	rs10926185,rs11003100,rs113000401,rs12457840,rs1484994,rs521609,rs6470292,rs683250,rs78997928,rs9850050
Volume of putamen	Morningness	10	25.3768	rs10926185,rs11003100,rs113000401,rs12457840,rs1484994,rs521609,rs6470292,rs683250,rs78997928,rs9850050
Volume of putamen	Napping frequency	15	29.1599	rs10926185,rs11003100,rs113000401,rs12457840,rs228763,rs521609,rs584941,rs6470292,rs683250,rs6883355,rs7224451,rs78997928,rs8017172,rs9850050,rs9977769
Volume of putamen	Sleepiness severity	12	31.9376	rs10926185,rs11003100,rs113000401,rs12457840,rs1484994,rs521609,rs6470292,rs683250,rs7224451,rs78997928,rs8017172,rs9850050
Volume of thalamus	Insomnia level	10	23.8093	rs111733030,rs116560976,rs11857126,rs12943506,rs16900462,rs17692104,rs197230,rs7095279,rs7300204,rs73168603
Volume of thalamus	Sleep duration	10	23.8093	rs111733030,rs116560976,rs11857126,rs12943506,rs16900462,rs17692104,rs197230,rs7095279,rs7300204,rs73168603
Volume of thalamus	Long sleep	10	23.8093	rs111733030,rs116560976,rs11857126,rs12943506,rs16900462,rs17692104,rs197230,rs7095279,rs7300204,rs73168603
Volume of thalamus	Short sleep	10	23.8093	rs111733030,rs116560976,rs11857126,rs12943506,rs16900462,rs17692104,rs197230,rs7095279,rs7300204,rs73168603
Volume of thalamus	Chronotype	9	23.8866	rs111733030,rs116560976,rs11857126,rs12943506,rs16900462,rs17692104,rs197230,rs7095279,rs7300204
Volume of thalamus	Morningness	9	23.8866	rs111733030,rs116560976,rs11857126,rs12943506,rs16900462,rs17692104,rs197230,rs7095279,rs7300204
Volume of thalamus	Napping frequency	11	23.8009	rs111733030,rs116560976,rs11857126,rs12943506,rs16900462,rs17692104,rs197230,rs28613142,rs7095279,rs7300204,rs73168603
Volume of thalamus	Sleepiness severity	10	23.8093	rs111733030,rs116560976,rs11857126,rs12943506,rs16900462,rs17692104,rs197230,rs7095279,rs7300204,rs73168603
TH of bankssts	Insomnia level	6	31.5883	rs13311548,rs149142,rs1514497,rs2416560,rs2568168,rs28423057
TH of bankssts	Sleep duration	8	30.4068	rs11259736,rs11710662,rs13311548,rs149142,rs1514497,rs2416560,rs2568168,rs28423057
TH of bankssts	Long sleep	8	30.4068	rs11259736,rs11710662,rs13311548,rs149142,rs1514497,rs2416560,rs2568168,rs28423057
TH of bankssts	Short sleep	8	30.4068	rs11259736,rs11710662,rs13311548,rs149142,rs1514497,rs2416560,rs2568168,rs28423057
TH of bankssts	Chronotype	8	30.4068	rs11259736,rs11710662,rs13311548,rs149142,rs1514497,rs2416560,rs2568168,rs28423057
TH of bankssts	Morningness	8	30.4068	rs11259736,rs11710662,rs13311548,rs149142,rs1514497,rs2416560,rs2568168,rs28423057
TH of bankssts	Napping frequency	8	30.4068	rs11259736,rs11710662,rs13311548,rs149142,rs1514497,rs2416560,rs2568168,rs28423057
TH of bankssts	Sleepiness severity	8	30.4068	rs11259736,rs11710662,rs13311548,rs149142,rs1514497,rs2416560,rs2568168,rs28423057
TH of caudal anterior cingulate	Insomnia level	12	23.0213	rs10980625,rs111635253,rs116803501,rs11778360,rs1207616,rs12949143,rs57604499,rs61966705,rs77222791,rs7737603,rs77868392,rs78185953
TH of caudal anterior cingulate	Sleep duration	12	23.0213	rs10980625,rs111635253,rs116803501,rs11778360,rs1207616,rs12949143,rs57604499,rs61966705,rs77222791,rs7737603,rs77868392,rs78185953
TH of caudal anterior cingulate	Long sleep	12	23.0213	rs10980625,rs111635253,rs116803501,rs11778360,rs1207616,rs12949143,rs57604499,rs61966705,rs77222791,rs7737603,rs77868392,rs78185953
TH of caudal anterior cingulate	Short sleep	12	23.0213	rs10980625,rs111635253,rs116803501,rs11778360,rs1207616,rs12949143,rs57604499,rs61966705,rs77222791,rs7737603,rs77868392,rs78185953
TH of caudal anterior cingulate	Chronotype	12	23.0213	rs10980625,rs111635253,rs116803501,rs11778360,rs1207616,rs12949143,rs57604499,rs61966705,rs77222791,rs7737603,rs77868392,rs78185953
TH of caudal anterior cingulate	Morningness	12	23.0213	rs10980625,rs111635253,rs116803501,rs11778360,rs1207616,rs12949143,rs57604499,rs61966705,rs77222791,rs7737603,rs77868392,rs78185953
TH of caudal anterior cingulate	Napping frequency	13	24.0622	rs10980625,rs111635253,rs116803501,rs11778360,rs1207616,rs12949143,rs57604499,rs61966705,rs77222791,rs7737603,rs77868392,rs78185953,rs9929528
TH of caudal anterior cingulate	Sleepiness severity	12	23.0213	rs10980625,rs111635253,rs116803501,rs11778360,rs1207616,rs12949143,rs57604499,rs61966705,rs77222791,rs7737603,rs77868392,rs78185953
TH of caudal middle frontal	Insomnia level	15	24.1262	rs10875632,rs11647755,rs11748651,rs12448922,rs35233427,rs3845731,rs4953870,rs633862,rs6780836,rs697510,rs73004648,rs73006822,rs74700892,rs76264002,rs9351273
TH of caudal middle frontal	Sleep duration	16	25.5101	rs11647755,rs11748651,rs12448922,rs144182557,rs35233427,rs3845731,rs4953870,rs58186954,rs633862,rs6780836,rs697510,rs73004648,rs73006822,rs74700892,rs76264002,rs9351273
TH of caudal middle frontal	Long sleep	17	25.2904	rs10875632,rs11647755,rs11748651,rs12448922,rs144182557,rs35233427,rs3845731,rs4953870,rs58186954,rs633862,rs6780836,rs697510,rs73004648,rs73006822,rs74700892,rs76264002,rs9351273
TH of caudal middle frontal	Short sleep	17	25.2904	rs10875632,rs11647755,rs11748651,rs12448922,rs144182557,rs35233427,rs3845731,rs4953870,rs58186954,rs633862,rs6780836,rs697510,rs73004648,rs73006822,rs74700892,rs76264002,rs9351273
TH of caudal middle frontal	Chronotype	16	25.4233	rs10875632,rs11647755,rs11748651,rs12448922,rs144182557,rs35233427,rs3845731,rs4953870,rs58186954,rs633862,rs6780836,rs73004648,rs73006822,rs74700892,rs76264002,rs9351273
TH of caudal middle frontal	Morningness	16	25.4233	rs10875632,rs11647755,rs11748651,rs12448922,rs144182557,rs35233427,rs3845731,rs4953870,rs58186954,rs633862,rs6780836,rs73004648,rs73006822,rs74700892,rs76264002,rs9351273
TH of caudal middle frontal	Napping frequency	18	24.1408	rs10875632,rs11647755,rs11748651,rs12448922,rs143143078,rs35233427,rs3845731,rs4953870,rs58186954,rs633862,rs6780836,rs697510,rs73004648,rs73006822,rs74700892,rs76264002,rs76399414,rs9351273
TH of caudal middle frontal	Sleepiness severity	17	25.2904	rs10875632,rs11647755,rs11748651,rs12448922,rs144182557,rs35233427,rs3845731,rs4953870,rs58186954,rs633862,rs6780836,rs697510,rs73004648,rs73006822,rs74700892,rs76264002,rs9351273
TH of cuneus	Insomnia level	10	27.4251	rs10485804,rs11086598,rs117923045,rs12206069,rs12810533,rs34163390,rs67967684,rs78871416,rs8005394,rs9511935
TH of cuneus	Sleep duration	10	27.4251	rs10485804,rs11086598,rs117923045,rs12206069,rs12810533,rs34163390,rs67967684,rs78871416,rs8005394,rs9511935
TH of cuneus	Long sleep	10	27.4251	rs10485804,rs11086598,rs117923045,rs12206069,rs12810533,rs34163390,rs67967684,rs78871416,rs8005394,rs9511935
TH of cuneus	Short sleep	10	27.4251	rs10485804,rs11086598,rs117923045,rs12206069,rs12810533,rs34163390,rs67967684,rs78871416,rs8005394,rs9511935
TH of cuneus	Chronotype	10	27.4251	rs10485804,rs11086598,rs117923045,rs12206069,rs12810533,rs34163390,rs67967684,rs78871416,rs8005394,rs9511935
TH of cuneus	Morningness	10	27.4251	rs10485804,rs11086598,rs117923045,rs12206069,rs12810533,rs34163390,rs67967684,rs78871416,rs8005394,rs9511935
TH of cuneus	Napping frequency	10	27.4251	rs10485804,rs11086598,rs117923045,rs12206069,rs12810533,rs34163390,rs67967684,rs78871416,rs8005394,rs9511935
TH of cuneus	Sleepiness severity	10	27.4251	rs10485804,rs11086598,rs117923045,rs12206069,rs12810533,rs34163390,rs67967684,rs78871416,rs8005394,rs9511935
TH of entorhinal	Insomnia level	10	26.1123	rs111658633,rs147439352,rs151173926,rs2361359,rs240311,rs72812170,rs73557202,rs77556388,rs8044158,rs9872099
TH of entorhinal	Sleep duration	10	26.5042	rs111658633,rs147439352,rs151173926,rs17790394,rs2361359,rs240311,rs72812170,rs73557202,rs77556388,rs8044158
TH of entorhinal	Long sleep	11	26.2929	rs111658633,rs147439352,rs151173926,rs17790394,rs2361359,rs240311,rs72812170,rs73557202,rs77556388,rs8044158,rs9872099
TH of entorhinal	Short sleep	11	26.2929	rs111658633,rs147439352,rs151173926,rs17790394,rs2361359,rs240311,rs72812170,rs73557202,rs77556388,rs8044158,rs9872099
TH of entorhinal	Chronotype	11	26.2929	rs111658633,rs147439352,rs151173926,rs17790394,rs2361359,rs240311,rs72812170,rs73557202,rs77556388,rs8044158,rs9872099
TH of entorhinal	Morningness	11	26.2929	rs111658633,rs147439352,rs151173926,rs17790394,rs2361359,rs240311,rs72812170,rs73557202,rs77556388,rs8044158,rs9872099
TH of entorhinal	Napping frequency	11	24.9085	rs111658633,rs147439352,rs151173926,rs17790394,rs2361359,rs240311,rs4674936,rs72812170,rs73557202,rs77556388,rs9872099
TH of entorhinal	Sleepiness severity	11	26.2929	rs111658633,rs147439352,rs151173926,rs17790394,rs2361359,rs240311,rs72812170,rs73557202,rs77556388,rs8044158,rs9872099
TH of frontal pole	Insomnia level	14	26.4024	rs117974438,rs1413205,rs1973171,rs28548172,rs56023709,rs66900966,rs6806342,rs72758426,rs73596628,rs748319,rs77128055,rs78759106,rs79121298,rs9828792
TH of frontal pole	Sleep duration	14	26.4024	rs117974438,rs1413205,rs1973171,rs28548172,rs56023709,rs66900966,rs6806342,rs72758426,rs73596628,rs748319,rs77128055,rs78759106,rs79121298,rs9828792
TH of frontal pole	Long sleep	14	26.4024	rs117974438,rs1413205,rs1973171,rs28548172,rs56023709,rs66900966,rs6806342,rs72758426,rs73596628,rs748319,rs77128055,rs78759106,rs79121298,rs9828792
TH of frontal pole	Short sleep	14	26.4024	rs117974438,rs1413205,rs1973171,rs28548172,rs56023709,rs66900966,rs6806342,rs72758426,rs73596628,rs748319,rs77128055,rs78759106,rs79121298,rs9828792
TH of frontal pole	Chronotype	14	26.4024	rs117974438,rs1413205,rs1973171,rs28548172,rs56023709,rs66900966,rs6806342,rs72758426,rs73596628,rs748319,rs77128055,rs78759106,rs79121298,rs9828792
TH of frontal pole	Morningness	14	26.4024	rs117974438,rs1413205,rs1973171,rs28548172,rs56023709,rs66900966,rs6806342,rs72758426,rs73596628,rs748319,rs77128055,rs78759106,rs79121298,rs9828792
TH of frontal pole	Napping frequency	15	26.003	rs117974438,rs1413205,rs1973171,rs2133593,rs28548172,rs56023709,rs66900966,rs6806342,rs72758426,rs73596628,rs748319,rs77128055,rs7723073,rs79121298,rs9828792
TH of frontal pole	Sleepiness severity	13	26.5511	rs117974438,rs1413205,rs1973171,rs28548172,rs56023709,rs66900966,rs6806342,rs72758426,rs73596628,rs748319,rs77128055,rs79121298,rs9828792
TH of global cortex	Insomnia level	34	24.6987	rs10016059,rs11708974,rs117826338,rs1180331,rs12543282,rs13130893,rs1558801,rs1742401,rs2002058,rs2636563,rs2744449,rs3200031,rs35021943,rs35025323,rs3816046,rs40565,rs4752926,rs4772440,rs533577,rs556204,rs5756894,rs5994871,rs60543439,rs6658691,rs6738528,rs6961970,rs711244,rs7215205,rs724265,rs7531555,rs7549825,rs7657284,rs7824177,rs7957460
TH of global cortex	Sleep duration	33	24.6615	rs10016059,rs11656696,rs11708974,rs117826338,rs1180331,rs12543282,rs13130893,rs1558801,rs1742401,rs2002058,rs2636563,rs2744449,rs3200031,rs35021943,rs35025323,rs3816046,rs40565,rs4492399,rs4752926,rs4772440,rs533577,rs556204,rs5756894,rs5994871,rs60543439,rs6658691,rs6738528,rs7215205,rs724265,rs7531555,rs7657284,rs7824177,rs7957460
TH of global cortex	Long sleep	36	24.6358	rs10016059,rs11656696,rs11708974,rs117826338,rs1180331,rs12543282,rs13130893,rs1558801,rs1742401,rs2002058,rs2636563,rs2744449,rs3200031,rs35021943,rs35025323,rs3816046,rs40565,rs4492399,rs4752926,rs4772440,rs533577,rs556204,rs5756894,rs5994871,rs60543439,rs6658691,rs6738528,rs6961970,rs711244,rs7215205,rs724265,rs7531555,rs7549825,rs7657284,rs7824177,rs7957460
TH of global cortex	Short sleep	34	24.6693	rs10016059,rs11656696,rs11708974,rs117826338,rs1180331,rs12543282,rs13130893,rs1558801,rs1742401,rs2002058,rs2636563,rs2744449,rs3200031,rs35021943,rs35025323,rs3816046,rs40565,rs4492399,rs4752926,rs4772440,rs533577,rs556204,rs5756894,rs5994871,rs60543439,rs6658691,rs6738528,rs711244,rs7215205,rs724265,rs7531555,rs7657284,rs7824177,rs7957460
TH of global cortex	Chronotype	34	24.8133	rs10016059,rs11656696,rs11708974,rs117826338,rs1180331,rs12543282,rs13130893,rs1558801,rs1742401,rs2002058,rs2636563,rs2744449,rs3200031,rs35021943,rs35025323,rs3816046,rs40565,rs4492399,rs4772440,rs533577,rs556204,rs5756894,rs5994871,rs60543439,rs6658691,rs6738528,rs711244,rs7215205,rs724265,rs7531555,rs7549825,rs7657284,rs7824177,rs7957460
TH of global cortex	Morningness	34	24.8133	rs10016059,rs11656696,rs11708974,rs117826338,rs1180331,rs12543282,rs13130893,rs1558801,rs1742401,rs2002058,rs2636563,rs2744449,rs3200031,rs35021943,rs35025323,rs3816046,rs40565,rs4492399,rs4772440,rs533577,rs556204,rs5756894,rs5994871,rs60543439,rs6658691,rs6738528,rs711244,rs7215205,rs724265,rs7531555,rs7549825,rs7657284,rs7824177,rs7957460
TH of global cortex	Napping frequency	36	23.8602	rs10016059,rs11656696,rs11708974,rs117826338,rs1180331,rs12543282,rs12815451,rs13130893,rs1558801,rs1742401,rs194833,rs2636563,rs2744449,rs3200031,rs35021943,rs35025323,rs3816046,rs40565,rs4296031,rs4492399,rs4752926,rs4772440,rs556204,rs5756894,rs5994871,rs60543439,rs6658691,rs6961970,rs711244,rs7215205,rs724265,rs7531555,rs7549825,rs7657284,rs7824177,rs7957460
TH of global cortex	Sleepiness severity	36	24.6358	rs10016059,rs11656696,rs11708974,rs117826338,rs1180331,rs12543282,rs13130893,rs1558801,rs1742401,rs2002058,rs2636563,rs2744449,rs3200031,rs35021943,rs35025323,rs3816046,rs40565,rs4492399,rs4752926,rs4772440,rs533577,rs556204,rs5756894,rs5994871,rs60543439,rs6658691,rs6738528,rs6961970,rs711244,rs7215205,rs724265,rs7531555,rs7549825,rs7657284,rs7824177,rs7957460
TH of fusiform	Insomnia level	8	25.6793	rs113294616,rs3742960,rs380129,rs61819721,rs62308301,rs6658111,rs6827388,rs7237355
TH of fusiform	Sleep duration	8	25.6793	rs113294616,rs3742960,rs380129,rs61819721,rs62308301,rs6658111,rs6827388,rs7237355
TH of fusiform	Long sleep	8	25.6793	rs113294616,rs3742960,rs380129,rs61819721,rs62308301,rs6658111,rs6827388,rs7237355
TH of fusiform	Short sleep	8	25.6793	rs113294616,rs3742960,rs380129,rs61819721,rs62308301,rs6658111,rs6827388,rs7237355
TH of fusiform	Chronotype	6	26.9838	rs113294616,rs3742960,rs62308301,rs6658111,rs6827388,rs7237355
TH of fusiform	Morningness	7	26.3946	rs113294616,rs3742960,rs61819721,rs62308301,rs6658111,rs6827388,rs7237355
TH of fusiform	Napping frequency	10	24.586	rs10767626,rs113294616,rs2046281,rs3742960,rs380129,rs61819721,rs62308301,rs6658111,rs6827388,rs7237355
TH of fusiform	Sleepiness severity	8	25.6793	rs113294616,rs3742960,rs380129,rs61819721,rs62308301,rs6658111,rs6827388,rs7237355
TH of inferior parietal	Insomnia level	14	23.574	rs111915190,rs11259243,rs117696510,rs12411805,rs148015643,rs35645198,rs4506714,rs4886512,rs58238824,rs7124343,rs76659172,rs7704160,rs77103055,rs79893660
TH of inferior parietal	Sleep duration	14	23.574	rs111915190,rs11259243,rs117696510,rs12411805,rs148015643,rs35645198,rs4506714,rs4886512,rs58238824,rs7124343,rs76659172,rs7704160,rs77103055,rs79893660
TH of inferior parietal	Long sleep	14	23.574	rs111915190,rs11259243,rs117696510,rs12411805,rs148015643,rs35645198,rs4506714,rs4886512,rs58238824,rs7124343,rs76659172,rs7704160,rs77103055,rs79893660
TH of inferior parietal	Short sleep	14	23.574	rs111915190,rs11259243,rs117696510,rs12411805,rs148015643,rs35645198,rs4506714,rs4886512,rs58238824,rs7124343,rs76659172,rs7704160,rs77103055,rs79893660
TH of inferior parietal	Chronotype	14	23.574	rs111915190,rs11259243,rs117696510,rs12411805,rs148015643,rs35645198,rs4506714,rs4886512,rs58238824,rs7124343,rs76659172,rs7704160,rs77103055,rs79893660
TH of inferior parietal	Morningness	14	23.574	rs111915190,rs11259243,rs117696510,rs12411805,rs148015643,rs35645198,rs4506714,rs4886512,rs58238824,rs7124343,rs76659172,rs7704160,rs77103055,rs79893660
TH of inferior parietal	Napping frequency	14	23.574	rs111915190,rs11259243,rs117696510,rs12411805,rs148015643,rs35645198,rs4506714,rs4886512,rs58238824,rs7124343,rs76659172,rs7704160,rs77103055,rs79893660
TH of inferior parietal	Sleepiness severity	14	23.574	rs111915190,rs11259243,rs117696510,rs12411805,rs148015643,rs35645198,rs4506714,rs4886512,rs58238824,rs7124343,rs76659172,rs7704160,rs77103055,rs79893660
TH of inferior temporal	Insomnia level	11	22.4135	rs11590932,rs12744609,rs139736769,rs147194389,rs149132429,rs1844861,rs2124546,rs2168774,rs36004933,rs60239918,rs7507079
TH of inferior temporal	Sleep duration	12	22.4378	rs11590932,rs12744609,rs139736769,rs147194389,rs149132429,rs2124546,rs2168774,rs36004933,rs60239918,rs7507079,rs7559619,rs907278
TH of inferior temporal	Long sleep	13	22.3029	rs11590932,rs12744609,rs139736769,rs147194389,rs149132429,rs1844861,rs2124546,rs2168774,rs36004933,rs60239918,rs7507079,rs7559619,rs907278
TH of inferior temporal	Short sleep	13	22.3029	rs11590932,rs12744609,rs139736769,rs147194389,rs149132429,rs1844861,rs2124546,rs2168774,rs36004933,rs60239918,rs7507079,rs7559619,rs907278
TH of inferior temporal	Chronotype	12	22.2817	rs11590932,rs12744609,rs147194389,rs149132429,rs1844861,rs2124546,rs2168774,rs36004933,rs60239918,rs7507079,rs7559619,rs907278
TH of inferior temporal	Morningness	13	22.3029	rs11590932,rs12744609,rs139736769,rs147194389,rs149132429,rs1844861,rs2124546,rs2168774,rs36004933,rs60239918,rs7507079,rs7559619,rs907278
TH of inferior temporal	Napping frequency	13	22.3029	rs11590932,rs12744609,rs139736769,rs147194389,rs149132429,rs1844861,rs2124546,rs2168774,rs36004933,rs60239918,rs7507079,rs7559619,rs907278
TH of inferior temporal	Sleepiness severity	13	22.3029	rs11590932,rs12744609,rs139736769,rs147194389,rs149132429,rs1844861,rs2124546,rs2168774,rs36004933,rs60239918,rs7507079,rs7559619,rs907278
TH of insula	Insomnia level	18	24.9131	rs10207016,rs10980625,rs11086605,rs114898174,rs11884157,rs142743066,rs2733095,rs2742433,rs34164651,rs36032364,rs4843226,rs4944549,rs6044971,rs62506569,rs72848575,rs80008719,rs9471173,rs9497871
TH of insula	Sleep duration	19	24.7477	rs10980625,rs114898174,rs11884157,rs142743066,rs2733095,rs2742433,rs34164651,rs36032364,rs4843226,rs4944549,rs6044971,rs62506569,rs6842716,rs72848575,rs80008719,rs9471173,rs9497871,rs9669278,rs9889528
TH of insula	Long sleep	20	24.9208	rs10980625,rs11086605,rs114898174,rs11884157,rs142743066,rs2733095,rs2742433,rs34164651,rs36032364,rs4843226,rs4944549,rs6044971,rs62506569,rs6842716,rs72848575,rs80008719,rs9471173,rs9497871,rs9669278,rs9889528
TH of insula	Short sleep	20	24.9208	rs10980625,rs11086605,rs114898174,rs11884157,rs142743066,rs2733095,rs2742433,rs34164651,rs36032364,rs4843226,rs4944549,rs6044971,rs62506569,rs6842716,rs72848575,rs80008719,rs9471173,rs9497871,rs9669278,rs9889528
TH of insula	Chronotype	20	24.9208	rs10980625,rs11086605,rs114898174,rs11884157,rs142743066,rs2733095,rs2742433,rs34164651,rs36032364,rs4843226,rs4944549,rs6044971,rs62506569,rs6842716,rs72848575,rs80008719,rs9471173,rs9497871,rs9669278,rs9889528
TH of insula	Morningness	20	24.9208	rs10980625,rs11086605,rs114898174,rs11884157,rs142743066,rs2733095,rs2742433,rs34164651,rs36032364,rs4843226,rs4944549,rs6044971,rs62506569,rs6842716,rs72848575,rs80008719,rs9471173,rs9497871,rs9669278,rs9889528
TH of insula	Napping frequency	22	24.6295	rs10207016,rs10980625,rs11086605,rs114898174,rs11884157,rs13215050,rs142743066,rs2733095,rs2742433,rs34164651,rs36032364,rs4843226,rs4944549,rs6044971,rs62506569,rs6842716,rs72848575,rs80008719,rs9471173,rs9497871,rs9669278,rs9889528
TH of insula	Sleepiness severity	20	24.9208	rs10980625,rs11086605,rs114898174,rs11884157,rs142743066,rs2733095,rs2742433,rs34164651,rs36032364,rs4843226,rs4944549,rs6044971,rs62506569,rs6842716,rs72848575,rs80008719,rs9471173,rs9497871,rs9669278,rs9889528
TH of isthmus cingulate	Insomnia level	19	27.0897	rs10067618,rs114236008,rs117379775,rs12412476,rs2062727,rs2302901,rs2839642,rs3820823,rs412744,rs4962691,rs57875316,rs66658795,rs6947897,rs751670,rs775763,rs7806211,rs817495,rs9783497,rs9870832
TH of isthmus cingulate	Sleep duration	19	27.0897	rs10067618,rs114236008,rs117379775,rs12412476,rs2062727,rs2302901,rs2839642,rs3820823,rs412744,rs4962691,rs57875316,rs66658795,rs6947897,rs751670,rs775763,rs7806211,rs817495,rs9783497,rs9870832
TH of isthmus cingulate	Long sleep	19	27.0897	rs10067618,rs114236008,rs117379775,rs12412476,rs2062727,rs2302901,rs2839642,rs3820823,rs412744,rs4962691,rs57875316,rs66658795,rs6947897,rs751670,rs775763,rs7806211,rs817495,rs9783497,rs9870832
TH of isthmus cingulate	Short sleep	19	27.0897	rs10067618,rs114236008,rs117379775,rs12412476,rs2062727,rs2302901,rs2839642,rs3820823,rs412744,rs4962691,rs57875316,rs66658795,rs6947897,rs751670,rs775763,rs7806211,rs817495,rs9783497,rs9870832
TH of isthmus cingulate	Chronotype	18	26.823	rs10067618,rs114236008,rs117379775,rs12412476,rs2062727,rs2302901,rs2839642,rs3820823,rs412744,rs4962691,rs57875316,rs66658795,rs6947897,rs751670,rs775763,rs7806211,rs817495,rs9870832
TH of isthmus cingulate	Morningness	19	27.0897	rs10067618,rs114236008,rs117379775,rs12412476,rs2062727,rs2302901,rs2839642,rs3820823,rs412744,rs4962691,rs57875316,rs66658795,rs6947897,rs751670,rs775763,rs7806211,rs817495,rs9783497,rs9870832
TH of isthmus cingulate	Napping frequency	17	26.0328	rs10067618,rs114236008,rs117379775,rs12412476,rs2062727,rs2302901,rs2839642,rs412744,rs4962691,rs57875316,rs66658795,rs751670,rs775763,rs7806211,rs817495,rs9783497,rs9870832
TH of isthmus cingulate	Sleepiness severity	19	27.0897	rs10067618,rs114236008,rs117379775,rs12412476,rs2062727,rs2302901,rs2839642,rs3820823,rs412744,rs4962691,rs57875316,rs66658795,rs6947897,rs751670,rs775763,rs7806211,rs817495,rs9783497,rs9870832
TH of lateral occipital	Insomnia level	15	25.0959	rs1108048,rs1157358,rs12473648,rs12953229,rs1411164,rs2070394,rs245105,rs4455634,rs56252104,rs5747112,rs595789,rs62200349,rs6790056,rs73650984,rs77949659
TH of lateral occipital	Sleep duration	15	25.0959	rs1108048,rs1157358,rs12473648,rs12953229,rs1411164,rs2070394,rs245105,rs4455634,rs56252104,rs5747112,rs595789,rs62200349,rs6790056,rs73650984,rs77949659
TH of lateral occipital	Long sleep	15	25.0959	rs1108048,rs1157358,rs12473648,rs12953229,rs1411164,rs2070394,rs245105,rs4455634,rs56252104,rs5747112,rs595789,rs62200349,rs6790056,rs73650984,rs77949659
TH of lateral occipital	Short sleep	15	25.0959	rs1108048,rs1157358,rs12473648,rs12953229,rs1411164,rs2070394,rs245105,rs4455634,rs56252104,rs5747112,rs595789,rs62200349,rs6790056,rs73650984,rs77949659
TH of lateral occipital	Chronotype	13	24.7559	rs1108048,rs12473648,rs12953229,rs1411164,rs2070394,rs245105,rs4455634,rs5747112,rs595789,rs62200349,rs6790056,rs73650984,rs77949659
TH of lateral occipital	Morningness	13	24.7559	rs1108048,rs12473648,rs12953229,rs1411164,rs2070394,rs245105,rs4455634,rs5747112,rs595789,rs62200349,rs6790056,rs73650984,rs77949659
TH of lateral occipital	Napping frequency	15	25.0959	rs1108048,rs1157358,rs12473648,rs12953229,rs1411164,rs2070394,rs245105,rs4455634,rs56252104,rs5747112,rs595789,rs62200349,rs6790056,rs73650984,rs77949659
TH of lateral occipital	Sleepiness severity	15	25.0959	rs1108048,rs1157358,rs12473648,rs12953229,rs1411164,rs2070394,rs245105,rs4455634,rs56252104,rs5747112,rs595789,rs62200349,rs6790056,rs73650984,rs77949659
TH of lateral orbitofrontal	Insomnia level	7	23.5558	rs10804832,rs10832960,rs11609649,rs143121431,rs148143469,rs62394879,rs6983605
TH of lateral orbitofrontal	Sleep duration	8	23.104	rs1078023,rs10804832,rs10832960,rs11609649,rs143121431,rs148143469,rs62394879,rs6983605
TH of lateral orbitofrontal	Long sleep	8	23.104	rs1078023,rs10804832,rs10832960,rs11609649,rs143121431,rs148143469,rs62394879,rs6983605
TH of lateral orbitofrontal	Short sleep	8	23.104	rs1078023,rs10804832,rs10832960,rs11609649,rs143121431,rs148143469,rs62394879,rs6983605
TH of lateral orbitofrontal	Chronotype	8	23.104	rs1078023,rs10804832,rs10832960,rs11609649,rs143121431,rs148143469,rs62394879,rs6983605
TH of lateral orbitofrontal	Morningness	8	23.104	rs1078023,rs10804832,rs10832960,rs11609649,rs143121431,rs148143469,rs62394879,rs6983605
TH of lateral orbitofrontal	Napping frequency	10	23.7891	rs1078023,rs10804832,rs10832960,rs11609649,rs143121431,rs148143469,rs2527184,rs59698523,rs62394879,rs6983605
TH of lateral orbitofrontal	Sleepiness severity	8	23.104	rs1078023,rs10804832,rs10832960,rs11609649,rs143121431,rs148143469,rs62394879,rs6983605
TH of lingual	Insomnia level	18	22.8085	rs10495963,rs10794513,rs10972596,rs1111990,rs11743024,rs11760588,rs11949166,rs12591705,rs1337524,rs1391550,rs2959101,rs3911964,rs4075697,rs61962166,rs6651108,rs7317261,rs73239710,rs76021370
TH of lingual	Sleep duration	19	23.1075	rs10495963,rs10794513,rs10972596,rs1111990,rs11743024,rs11760588,rs11949166,rs12591705,rs13180395,rs1337524,rs1391550,rs2959101,rs3911964,rs4075697,rs61962166,rs6651108,rs7317261,rs73239710,rs76021370
TH of lingual	Long sleep	19	23.1075	rs10495963,rs10794513,rs10972596,rs1111990,rs11743024,rs11760588,rs11949166,rs12591705,rs13180395,rs1337524,rs1391550,rs2959101,rs3911964,rs4075697,rs61962166,rs6651108,rs7317261,rs73239710,rs76021370
TH of lingual	Short sleep	19	23.1075	rs10495963,rs10794513,rs10972596,rs1111990,rs11743024,rs11760588,rs11949166,rs12591705,rs13180395,rs1337524,rs1391550,rs2959101,rs3911964,rs4075697,rs61962166,rs6651108,rs7317261,rs73239710,rs76021370
TH of lingual	Chronotype	19	23.1075	rs10495963,rs10794513,rs10972596,rs1111990,rs11743024,rs11760588,rs11949166,rs12591705,rs13180395,rs1337524,rs1391550,rs2959101,rs3911964,rs4075697,rs61962166,rs6651108,rs7317261,rs73239710,rs76021370
TH of lingual	Morningness	19	23.1075	rs10495963,rs10794513,rs10972596,rs1111990,rs11743024,rs11760588,rs11949166,rs12591705,rs13180395,rs1337524,rs1391550,rs2959101,rs3911964,rs4075697,rs61962166,rs6651108,rs7317261,rs73239710,rs76021370
TH of lingual	Napping frequency	22	22.2563	rs10193343,rs10794513,rs10972596,rs1111990,rs11743024,rs11760588,rs11949166,rs12529704,rs12591705,rs13180395,rs1337524,rs1391550,rs2066566,rs2959101,rs3911964,rs4075697,rs4660268,rs61962166,rs6651108,rs7317261,rs73239710,rs76021370
TH of lingual	Sleepiness severity	18	22.9695	rs10495963,rs10794513,rs10972596,rs1111990,rs11743024,rs11760588,rs11949166,rs12591705,rs13180395,rs1337524,rs1391550,rs2959101,rs3911964,rs4075697,rs61962166,rs6651108,rs7317261,rs76021370
TH of medial orbitofrontal	Insomnia level	10	23.4537	rs177080,rs2677100,rs35515850,rs4430662,rs6838226,rs7203371,rs7577573,rs77996129,rs78728690,rs8098565
TH of medial orbitofrontal	Sleep duration	10	23.4537	rs177080,rs2677100,rs35515850,rs4430662,rs6838226,rs7203371,rs7577573,rs77996129,rs78728690,rs8098565
TH of medial orbitofrontal	Long sleep	10	23.4537	rs177080,rs2677100,rs35515850,rs4430662,rs6838226,rs7203371,rs7577573,rs77996129,rs78728690,rs8098565
TH of medial orbitofrontal	Short sleep	10	23.4537	rs177080,rs2677100,rs35515850,rs4430662,rs6838226,rs7203371,rs7577573,rs77996129,rs78728690,rs8098565
TH of medial orbitofrontal	Chronotype	9	22.2041	rs177080,rs2677100,rs35515850,rs4430662,rs6838226,rs7203371,rs7577573,rs77996129,rs8098565
TH of medial orbitofrontal	Morningness	9	22.2041	rs177080,rs2677100,rs35515850,rs4430662,rs6838226,rs7203371,rs7577573,rs77996129,rs8098565
TH of medial orbitofrontal	Napping frequency	11	23.3783	rs177080,rs2677100,rs35515850,rs4430662,rs6838226,rs7203371,rs7577573,rs77996129,rs78728690,rs8098565,rs9822430
TH of medial orbitofrontal	Sleepiness severity	10	23.4537	rs177080,rs2677100,rs35515850,rs4430662,rs6838226,rs7203371,rs7577573,rs77996129,rs78728690,rs8098565
TH of middle temporal	Insomnia level	14	25.2075	rs10762574,rs12092660,rs1344762,rs180778842,rs2793626,rs4839254,rs55970499,rs577454,rs7155669,rs7563883,rs7707060,rs79887807,rs911737,rs9307063
TH of middle temporal	Sleep duration	15	25.5088	rs10762574,rs12092660,rs1344762,rs180778842,rs2793626,rs4839254,rs55970499,rs577454,rs6483830,rs7155669,rs7563883,rs7707060,rs79887807,rs911737,rs9307063
TH of middle temporal	Long sleep	15	25.5088	rs10762574,rs12092660,rs1344762,rs180778842,rs2793626,rs4839254,rs55970499,rs577454,rs6483830,rs7155669,rs7563883,rs7707060,rs79887807,rs911737,rs9307063
TH of middle temporal	Short sleep	15	25.5088	rs10762574,rs12092660,rs1344762,rs180778842,rs2793626,rs4839254,rs55970499,rs577454,rs6483830,rs7155669,rs7563883,rs7707060,rs79887807,rs911737,rs9307063
TH of middle temporal	Chronotype	14	25.5905	rs10762574,rs12092660,rs1344762,rs180778842,rs2793626,rs55970499,rs577454,rs6483830,rs7155669,rs7563883,rs7707060,rs79887807,rs911737,rs9307063
TH of middle temporal	Morningness	15	25.5088	rs10762574,rs12092660,rs1344762,rs180778842,rs2793626,rs4839254,rs55970499,rs577454,rs6483830,rs7155669,rs7563883,rs7707060,rs79887807,rs911737,rs9307063
TH of middle temporal	Napping frequency	16	25.4583	rs10762574,rs10962652,rs12092660,rs1344762,rs180778842,rs2793626,rs4839254,rs55970499,rs577454,rs6483830,rs7155669,rs7563883,rs7707060,rs79887807,rs911737,rs9307063
TH of middle temporal	Sleepiness severity	14	25.7316	rs10762574,rs12092660,rs1344762,rs180778842,rs2793626,rs4839254,rs577454,rs6483830,rs7155669,rs7563883,rs7707060,rs79887807,rs911737,rs9307063
TH of paracentral	Insomnia level	11	24.9522	rs11613476,rs12571420,rs2003698,rs2445874,rs2525990,rs35288226,rs3762902,rs588808,rs72760959,rs7718291,rs7854681
TH of paracentral	Sleep duration	13	24.6424	rs11613476,rs12031629,rs12571420,rs2003698,rs2445874,rs2525990,rs35288226,rs3762902,rs588808,rs72760959,rs7718291,rs7854681,rs930176
TH of paracentral	Long sleep	13	24.6424	rs11613476,rs12031629,rs12571420,rs2003698,rs2445874,rs2525990,rs35288226,rs3762902,rs588808,rs72760959,rs7718291,rs7854681,rs930176
TH of paracentral	Short sleep	13	24.6424	rs11613476,rs12031629,rs12571420,rs2003698,rs2445874,rs2525990,rs35288226,rs3762902,rs588808,rs72760959,rs7718291,rs7854681,rs930176
TH of paracentral	Chronotype	11	24.0956	rs11613476,rs12571420,rs2003698,rs2445874,rs2525990,rs3762902,rs588808,rs72760959,rs7718291,rs7854681,rs930176
TH of paracentral	Morningness	12	23.8789	rs11613476,rs12031629,rs12571420,rs2003698,rs2445874,rs2525990,rs3762902,rs588808,rs72760959,rs7718291,rs7854681,rs930176
TH of paracentral	Napping frequency	13	24.6424	rs11613476,rs12031629,rs12571420,rs2003698,rs2445874,rs2525990,rs35288226,rs3762902,rs588808,rs72760959,rs7718291,rs7854681,rs930176
TH of paracentral	Sleepiness severity	13	24.6424	rs11613476,rs12031629,rs12571420,rs2003698,rs2445874,rs2525990,rs35288226,rs3762902,rs588808,rs72760959,rs7718291,rs7854681,rs930176
TH of parahippocampal	Insomnia level	15	26.7787	rs11154981,rs115914417,rs117373084,rs12257242,rs13144949,rs16909919,rs17400875,rs206517,rs352359,rs4511120,rs56270377,rs62348867,rs76106967,rs8028503,rs8183037
TH of parahippocampal	Sleep duration	15	26.7787	rs11154981,rs115914417,rs117373084,rs12257242,rs13144949,rs16909919,rs17400875,rs206517,rs352359,rs4511120,rs56270377,rs62348867,rs76106967,rs8028503,rs8183037
TH of parahippocampal	Long sleep	15	26.7787	rs11154981,rs115914417,rs117373084,rs12257242,rs13144949,rs16909919,rs17400875,rs206517,rs352359,rs4511120,rs56270377,rs62348867,rs76106967,rs8028503,rs8183037
TH of parahippocampal	Short sleep	15	26.7787	rs11154981,rs115914417,rs117373084,rs12257242,rs13144949,rs16909919,rs17400875,rs206517,rs352359,rs4511120,rs56270377,rs62348867,rs76106967,rs8028503,rs8183037
TH of parahippocampal	Chronotype	14	27.014	rs11154981,rs115914417,rs117373084,rs12257242,rs16909919,rs17400875,rs206517,rs352359,rs4511120,rs56270377,rs62348867,rs76106967,rs8028503,rs8183037
TH of parahippocampal	Morningness	14	27.014	rs11154981,rs115914417,rs117373084,rs12257242,rs16909919,rs17400875,rs206517,rs352359,rs4511120,rs56270377,rs62348867,rs76106967,rs8028503,rs8183037
TH of parahippocampal	Napping frequency	16	24.7467	rs11154981,rs115914417,rs117373084,rs12257242,rs13144949,rs17400875,rs206517,rs2360967,rs35935277,rs4511120,rs56270377,rs62348867,rs76106967,rs8028503,rs8183037,rs912431
TH of parahippocampal	Sleepiness severity	15	26.7787	rs11154981,rs115914417,rs117373084,rs12257242,rs13144949,rs16909919,rs17400875,rs206517,rs352359,rs4511120,rs56270377,rs62348867,rs76106967,rs8028503,rs8183037
TH of pars opercularis	Insomnia level	17	24.2871	rs117421027,rs117922518,rs12517522,rs143482636,rs17265513,rs17694988,rs201335,rs2769059,rs3740221,rs3904916,rs4837532,rs4906998,rs61730027,rs6961122,rs7082619,rs74572429,rs9459027
TH of pars opercularis	Sleep duration	17	24.2871	rs117421027,rs117922518,rs12517522,rs143482636,rs17265513,rs17694988,rs201335,rs2769059,rs3740221,rs3904916,rs4837532,rs4906998,rs61730027,rs6961122,rs7082619,rs74572429,rs9459027
TH of pars opercularis	Long sleep	17	24.2871	rs117421027,rs117922518,rs12517522,rs143482636,rs17265513,rs17694988,rs201335,rs2769059,rs3740221,rs3904916,rs4837532,rs4906998,rs61730027,rs6961122,rs7082619,rs74572429,rs9459027
TH of pars opercularis	Short sleep	16	24.3584	rs117421027,rs117922518,rs12517522,rs143482636,rs17265513,rs17694988,rs201335,rs2769059,rs3740221,rs3904916,rs4837532,rs4906998,rs61730027,rs7082619,rs74572429,rs9459027
TH of pars opercularis	Chronotype	16	24.3045	rs117421027,rs117922518,rs12517522,rs143482636,rs17265513,rs17694988,rs201335,rs2769059,rs3740221,rs3904916,rs4837532,rs4906998,rs6961122,rs7082619,rs74572429,rs9459027
TH of pars opercularis	Morningness	16	24.3045	rs117421027,rs117922518,rs12517522,rs143482636,rs17265513,rs17694988,rs201335,rs2769059,rs3740221,rs3904916,rs4837532,rs4906998,rs6961122,rs7082619,rs74572429,rs9459027
TH of pars opercularis	Napping frequency	17	24.7301	rs10987671,rs117421027,rs117922518,rs12517522,rs143482636,rs17694988,rs201335,rs2769059,rs3740221,rs3904916,rs4837532,rs4906998,rs61730027,rs6961122,rs7082619,rs74572429,rs9459027
TH of pars opercularis	Sleepiness severity	17	24.2871	rs117421027,rs117922518,rs12517522,rs143482636,rs17265513,rs17694988,rs201335,rs2769059,rs3740221,rs3904916,rs4837532,rs4906998,rs61730027,rs6961122,rs7082619,rs74572429,rs9459027
TH of pars orbitalis	Insomnia level	16	23.4164	rs10817985,rs10871753,rs11107177,rs114048127,rs12272883,rs12307829,rs12788928,rs149927961,rs17754504,rs269675,rs34754191,rs4750072,rs56782857,rs6029924,rs6598968,rs67963579
TH of pars orbitalis	Sleep duration	16	23.4164	rs10817985,rs10871753,rs11107177,rs114048127,rs12272883,rs12307829,rs12788928,rs149927961,rs17754504,rs269675,rs34754191,rs4750072,rs56782857,rs6029924,rs6598968,rs67963579
TH of pars orbitalis	Long sleep	16	23.4164	rs10817985,rs10871753,rs11107177,rs114048127,rs12272883,rs12307829,rs12788928,rs149927961,rs17754504,rs269675,rs34754191,rs4750072,rs56782857,rs6029924,rs6598968,rs67963579
TH of pars orbitalis	Short sleep	16	23.4164	rs10817985,rs10871753,rs11107177,rs114048127,rs12272883,rs12307829,rs12788928,rs149927961,rs17754504,rs269675,rs34754191,rs4750072,rs56782857,rs6029924,rs6598968,rs67963579
TH of pars orbitalis	Chronotype	15	23.5249	rs10817985,rs10871753,rs11107177,rs114048127,rs12272883,rs12307829,rs12788928,rs149927961,rs17754504,rs269675,rs34754191,rs4750072,rs56782857,rs6029924,rs67963579
TH of pars orbitalis	Morningness	15	23.5249	rs10817985,rs10871753,rs11107177,rs114048127,rs12272883,rs12307829,rs12788928,rs149927961,rs17754504,rs269675,rs34754191,rs4750072,rs56782857,rs6029924,rs67963579
TH of pars orbitalis	Napping frequency	18	24.2562	rs10817985,rs10871753,rs11107177,rs114048127,rs12272883,rs12307829,rs12788928,rs149927961,rs17754504,rs269675,rs34754191,rs4750072,rs56782857,rs6029924,rs6598968,rs67963579,rs72766503,rs7645739
TH of pars orbitalis	Sleepiness severity	16	23.4164	rs10817985,rs10871753,rs11107177,rs114048127,rs12272883,rs12307829,rs12788928,rs149927961,rs17754504,rs269675,rs34754191,rs4750072,rs56782857,rs6029924,rs6598968,rs67963579
TH of pars triangularis	Insomnia level	16	23.5467	rs10494247,rs11577200,rs116427902,rs117563153,rs1209871,rs148915646,rs1979035,rs2108471,rs34646819,rs35320047,rs500914,rs6003946,rs6486362,rs76509707,rs76782422,rs9678455
TH of pars triangularis	Sleep duration	17	23.4171	rs10494247,rs11577200,rs116427902,rs117563153,rs1209871,rs148915646,rs1979035,rs2108471,rs34646819,rs35320047,rs3811606,rs500914,rs6003946,rs6486362,rs76509707,rs76782422,rs9678455
TH of pars triangularis	Long sleep	17	23.4171	rs10494247,rs11577200,rs116427902,rs117563153,rs1209871,rs148915646,rs1979035,rs2108471,rs34646819,rs35320047,rs3811606,rs500914,rs6003946,rs6486362,rs76509707,rs76782422,rs9678455
TH of pars triangularis	Short sleep	17	23.4171	rs10494247,rs11577200,rs116427902,rs117563153,rs1209871,rs148915646,rs1979035,rs2108471,rs34646819,rs35320047,rs3811606,rs500914,rs6003946,rs6486362,rs76509707,rs76782422,rs9678455
TH of pars triangularis	Chronotype	14	23.5531	rs10494247,rs11577200,rs116427902,rs117563153,rs1209871,rs148915646,rs34646819,rs35320047,rs3811606,rs500914,rs6003946,rs76509707,rs76782422,rs9678455
TH of pars triangularis	Morningness	15	23.353	rs10494247,rs11577200,rs116427902,rs117563153,rs1209871,rs148915646,rs1979035,rs34646819,rs35320047,rs3811606,rs500914,rs6003946,rs76509707,rs76782422,rs9678455
TH of pars triangularis	Napping frequency	18	23.7281	rs10494247,rs11577200,rs116427902,rs117563153,rs1209871,rs12876158,rs1979035,rs2108471,rs34646819,rs35320047,rs3811606,rs500914,rs6003946,rs6486362,rs6965709,rs76509707,rs76782422,rs9678455
TH of pars triangularis	Sleepiness severity	14	23.7853	rs11577200,rs116427902,rs117563153,rs1979035,rs2108471,rs34646819,rs35320047,rs3811606,rs500914,rs6003946,rs6486362,rs76509707,rs76782422,rs9678455
TH of pericalcarine	Insomnia level	7	25.6511	rs13262416,rs2164950,rs2243821,rs6069990,rs6880369,rs7032717,rs71649080
TH of pericalcarine	Sleep duration	8	24.4767	rs10426965,rs13262416,rs2243821,rs34324736,rs6069990,rs6880369,rs7032717,rs71649080
TH of pericalcarine	Long sleep	9	26.1233	rs10426965,rs13262416,rs2164950,rs2243821,rs34324736,rs6069990,rs6880369,rs7032717,rs71649080
TH of pericalcarine	Short sleep	7	25.7491	rs10426965,rs2164950,rs2243821,rs34324736,rs6069990,rs7032717,rs71649080
TH of pericalcarine	Chronotype	8	25.4925	rs10426965,rs13262416,rs2164950,rs2243821,rs6069990,rs6880369,rs7032717,rs71649080
TH of pericalcarine	Morningness	8	25.4925	rs10426965,rs13262416,rs2164950,rs2243821,rs6069990,rs6880369,rs7032717,rs71649080
TH of pericalcarine	Napping frequency	9	26.3657	rs13262416,rs2164950,rs2243821,rs3011933,rs34324736,rs6069990,rs6880369,rs7032717,rs71649080
TH of pericalcarine	Sleepiness severity	9	26.1233	rs10426965,rs13262416,rs2164950,rs2243821,rs34324736,rs6069990,rs6880369,rs7032717,rs71649080
TH of postcentral	Insomnia level	20	46.6186	rs10498193,rs10774379,rs11627050,rs11639391,rs13118125,rs13173857,rs149625242,rs1668120,rs17721224,rs2093620,rs3794221,rs4505947,rs4778990,rs55650579,rs55686521,rs563692,rs5769797,rs62521928,rs7172211,rs73032484
TH of postcentral	Sleep duration	20	46.7755	rs10498193,rs10774379,rs11627050,rs11639391,rs13118125,rs13173857,rs149625242,rs1668120,rs17721224,rs2093620,rs2489009,rs3794221,rs4505947,rs4778990,rs55650579,rs55686521,rs5769797,rs62521928,rs7172211,rs73032484
TH of postcentral	Long sleep	21	45.7054	rs10498193,rs10774379,rs11627050,rs11639391,rs13118125,rs13173857,rs149625242,rs1668120,rs17721224,rs2093620,rs2489009,rs3794221,rs4505947,rs4778990,rs55650579,rs55686521,rs563692,rs5769797,rs62521928,rs7172211,rs73032484
TH of postcentral	Short sleep	21	45.7054	rs10498193,rs10774379,rs11627050,rs11639391,rs13118125,rs13173857,rs149625242,rs1668120,rs17721224,rs2093620,rs2489009,rs3794221,rs4505947,rs4778990,rs55650579,rs55686521,rs563692,rs5769797,rs62521928,rs7172211,rs73032484
TH of postcentral	Chronotype	18	26.7479	rs10498193,rs10774379,rs11627050,rs13118125,rs13173857,rs149625242,rs1668120,rs17721224,rs2093620,rs2489009,rs3794221,rs4505947,rs4778990,rs55650579,rs55686521,rs563692,rs5769797,rs62521928
TH of postcentral	Morningness	17	25.7995	rs10774379,rs11627050,rs13118125,rs13173857,rs149625242,rs1668120,rs17721224,rs2093620,rs2489009,rs3794221,rs4505947,rs4778990,rs55650579,rs55686521,rs563692,rs5769797,rs62521928
TH of postcentral	Napping frequency	24	44.582	rs10498193,rs10774379,rs11053692,rs11639391,rs12128305,rs13118125,rs13173857,rs149625242,rs1668120,rs17721224,rs1918352,rs2093620,rs2489009,rs3794221,rs4505947,rs4778990,rs4823878,rs55650579,rs55686521,rs563692,rs5769797,rs62521928,rs7172211,rs73032484
TH of postcentral	Sleepiness severity	21	45.7054	rs10498193,rs10774379,rs11627050,rs11639391,rs13118125,rs13173857,rs149625242,rs1668120,rs17721224,rs2093620,rs2489009,rs3794221,rs4505947,rs4778990,rs55650579,rs55686521,rs563692,rs5769797,rs62521928,rs7172211,rs73032484
TH of posterior cingulate	Insomnia level	18	25.9918	rs10051155,rs10117809,rs10783206,rs11121,rs12880959,rs12910231,rs13723,rs1618938,rs17097130,rs1752164,rs240994,rs3111626,rs4924345,rs7092176,rs72657096,rs7700617,rs78367142,rs792234
TH of posterior cingulate	Sleep duration	18	25.9918	rs10051155,rs10117809,rs10783206,rs11121,rs12880959,rs12910231,rs13723,rs1618938,rs17097130,rs1752164,rs240994,rs3111626,rs4924345,rs7092176,rs72657096,rs7700617,rs78367142,rs792234
TH of posterior cingulate	Long sleep	18	25.9918	rs10051155,rs10117809,rs10783206,rs11121,rs12880959,rs12910231,rs13723,rs1618938,rs17097130,rs1752164,rs240994,rs3111626,rs4924345,rs7092176,rs72657096,rs7700617,rs78367142,rs792234
TH of posterior cingulate	Short sleep	18	25.9918	rs10051155,rs10117809,rs10783206,rs11121,rs12880959,rs12910231,rs13723,rs1618938,rs17097130,rs1752164,rs240994,rs3111626,rs4924345,rs7092176,rs72657096,rs7700617,rs78367142,rs792234
TH of posterior cingulate	Chronotype	17	26.2272	rs10051155,rs10117809,rs10783206,rs11121,rs12880959,rs12910231,rs13723,rs1618938,rs17097130,rs240994,rs3111626,rs4924345,rs7092176,rs72657096,rs7700617,rs78367142,rs792234
TH of posterior cingulate	Morningness	17	26.2272	rs10051155,rs10117809,rs10783206,rs11121,rs12880959,rs12910231,rs13723,rs1618938,rs17097130,rs240994,rs3111626,rs4924345,rs7092176,rs72657096,rs7700617,rs78367142,rs792234
TH of posterior cingulate	Napping frequency	20	25.8079	rs10051155,rs10117809,rs10783206,rs11121,rs12880959,rs12910231,rs13723,rs143550882,rs144799467,rs1618938,rs17097130,rs1752164,rs240994,rs3111626,rs4924345,rs7092176,rs72657096,rs7700617,rs78367142,rs792234
TH of posterior cingulate	Sleepiness severity	18	25.9918	rs10051155,rs10117809,rs10783206,rs11121,rs12880959,rs12910231,rs13723,rs1618938,rs17097130,rs1752164,rs240994,rs3111626,rs4924345,rs7092176,rs72657096,rs7700617,rs78367142,rs792234
TH of precentral	Insomnia level	22	24.7453	rs10956412,rs112216293,rs117463940,rs117753404,rs12409820,rs147214384,rs149866019,rs1880694,rs2055410,rs2103761,rs2277403,rs2298485,rs2791407,rs3742742,rs3752962,rs3852000,rs4724413,rs62207049,rs73150969,rs74431026,rs7584146,rs78959937
TH of precentral	Sleep duration	22	24.7453	rs10956412,rs112216293,rs117463940,rs117753404,rs12409820,rs147214384,rs149866019,rs1880694,rs2055410,rs2103761,rs2277403,rs2298485,rs2791407,rs3742742,rs3752962,rs3852000,rs4724413,rs62207049,rs73150969,rs74431026,rs7584146,rs78959937
TH of precentral	Long sleep	22	24.7453	rs10956412,rs112216293,rs117463940,rs117753404,rs12409820,rs147214384,rs149866019,rs1880694,rs2055410,rs2103761,rs2277403,rs2298485,rs2791407,rs3742742,rs3752962,rs3852000,rs4724413,rs62207049,rs73150969,rs74431026,rs7584146,rs78959937
TH of precentral	Short sleep	22	24.7453	rs10956412,rs112216293,rs117463940,rs117753404,rs12409820,rs147214384,rs149866019,rs1880694,rs2055410,rs2103761,rs2277403,rs2298485,rs2791407,rs3742742,rs3752962,rs3852000,rs4724413,rs62207049,rs73150969,rs74431026,rs7584146,rs78959937
TH of precentral	Chronotype	22	24.7453	rs10956412,rs112216293,rs117463940,rs117753404,rs12409820,rs147214384,rs149866019,rs1880694,rs2055410,rs2103761,rs2277403,rs2298485,rs2791407,rs3742742,rs3752962,rs3852000,rs4724413,rs62207049,rs73150969,rs74431026,rs7584146,rs78959937
TH of precentral	Morningness	22	24.7453	rs10956412,rs112216293,rs117463940,rs117753404,rs12409820,rs147214384,rs149866019,rs1880694,rs2055410,rs2103761,rs2277403,rs2298485,rs2791407,rs3742742,rs3752962,rs3852000,rs4724413,rs62207049,rs73150969,rs74431026,rs7584146,rs78959937
TH of precentral	Napping frequency	20	24.4197	rs10956412,rs112216293,rs117463940,rs117753404,rs12409820,rs147214384,rs149866019,rs1880694,rs2103761,rs2277403,rs2298485,rs2791407,rs3742742,rs3752962,rs4724413,rs62207049,rs73150969,rs74431026,rs7584146,rs78959937
TH of precentral	Sleepiness severity	19	24.3508	rs10956412,rs112216293,rs117463940,rs117753404,rs12409820,rs147214384,rs149866019,rs1880694,rs2103761,rs2277403,rs2298485,rs2791407,rs3742742,rs4724413,rs62207049,rs73150969,rs74431026,rs7584146,rs78959937
TH of precuneus	Insomnia level	19	26.62	rs11022188,rs11738990,rs12485175,rs12608745,rs143390400,rs1452628,rs150000053,rs151157421,rs4326243,rs4952666,rs62126582,rs62130655,rs623640,rs6498719,rs6658111,rs7039165,rs77097530,rs79583401,rs9315045
TH of precuneus	Sleep duration	20	27.5515	rs11022188,rs11641011,rs11738990,rs12485175,rs12608745,rs143390400,rs1452628,rs150000053,rs151157421,rs4326243,rs4952666,rs62126582,rs62130655,rs623640,rs6498719,rs6658111,rs7039165,rs77097530,rs79583401,rs9315045
TH of precuneus	Long sleep	20	27.5515	rs11022188,rs11641011,rs11738990,rs12485175,rs12608745,rs143390400,rs1452628,rs150000053,rs151157421,rs4326243,rs4952666,rs62126582,rs62130655,rs623640,rs6498719,rs6658111,rs7039165,rs77097530,rs79583401,rs9315045
TH of precuneus	Short sleep	20	27.5515	rs11022188,rs11641011,rs11738990,rs12485175,rs12608745,rs143390400,rs1452628,rs150000053,rs151157421,rs4326243,rs4952666,rs62126582,rs62130655,rs623640,rs6498719,rs6658111,rs7039165,rs77097530,rs79583401,rs9315045
TH of precuneus	Chronotype	18	27.6015	rs11022188,rs11641011,rs11738990,rs12485175,rs12608745,rs143390400,rs1452628,rs150000053,rs4326243,rs4952666,rs62126582,rs62130655,rs6498719,rs6658111,rs7039165,rs77097530,rs79583401,rs9315045
TH of precuneus	Morningness	19	27.7844	rs11022188,rs11641011,rs11738990,rs12485175,rs12608745,rs143390400,rs1452628,rs150000053,rs4326243,rs4952666,rs62126582,rs62130655,rs623640,rs6498719,rs6658111,rs7039165,rs77097530,rs79583401,rs9315045
TH of precuneus	Napping frequency	19	27.4646	rs11022188,rs11641011,rs11738990,rs12485175,rs12608745,rs12683652,rs143390400,rs150000053,rs151157421,rs4326243,rs4952666,rs62126582,rs623640,rs6498719,rs6658111,rs7039165,rs77097530,rs79583401,rs9315045
TH of precuneus	Sleepiness severity	20	27.5515	rs11022188,rs11641011,rs11738990,rs12485175,rs12608745,rs143390400,rs1452628,rs150000053,rs151157421,rs4326243,rs4952666,rs62126582,rs62130655,rs623640,rs6498719,rs6658111,rs7039165,rs77097530,rs79583401,rs9315045
TH of rostral anterior cingulate	Insomnia level	13	25.1912	rs10405583,rs117426185,rs11766202,rs12698894,rs17464087,rs192834490,rs2413927,rs308362,rs323483,rs62065449,rs72768970,rs76603037,rs79927507
TH of rostral anterior cingulate	Sleep duration	11	24.5988	rs10405583,rs117426185,rs11766202,rs17464087,rs192834490,rs2413927,rs308362,rs7139887,rs72768970,rs76603037,rs79927507
TH of rostral anterior cingulate	Long sleep	13	24.9553	rs10405583,rs117426185,rs11766202,rs12698894,rs17464087,rs192834490,rs2413927,rs308362,rs323483,rs7139887,rs72768970,rs76603037,rs79927507
TH of rostral anterior cingulate	Short sleep	13	24.9104	rs10405583,rs117426185,rs11766202,rs12698894,rs17464087,rs192834490,rs2413927,rs308362,rs62065449,rs7139887,rs72768970,rs76603037,rs79927507
TH of rostral anterior cingulate	Chronotype	13	24.9553	rs10405583,rs117426185,rs11766202,rs12698894,rs17464087,rs192834490,rs2413927,rs308362,rs323483,rs7139887,rs72768970,rs76603037,rs79927507
TH of rostral anterior cingulate	Morningness	13	24.9553	rs10405583,rs117426185,rs11766202,rs12698894,rs17464087,rs192834490,rs2413927,rs308362,rs323483,rs7139887,rs72768970,rs76603037,rs79927507
TH of rostral anterior cingulate	Napping frequency	12	25.1479	rs10405583,rs117426185,rs11766202,rs12698894,rs17464087,rs192834490,rs2413927,rs308362,rs323483,rs72768970,rs76603037,rs79927507
TH of rostral anterior cingulate	Sleepiness severity	13	24.9553	rs10405583,rs117426185,rs11766202,rs12698894,rs17464087,rs192834490,rs2413927,rs308362,rs323483,rs7139887,rs72768970,rs76603037,rs79927507
TH of rostral middle frontal	Insomnia level	8	23.825	rs10471511,rs111297085,rs117759642,rs13164785,rs1741344,rs2058157,rs62492998,rs6671321
TH of rostral middle frontal	Sleep duration	9	24.3188	rs10471511,rs111297085,rs117759642,rs13164785,rs1741344,rs2058157,rs62492998,rs6671321,rs7236701
TH of rostral middle frontal	Long sleep	9	24.3188	rs10471511,rs111297085,rs117759642,rs13164785,rs1741344,rs2058157,rs62492998,rs6671321,rs7236701
TH of rostral middle frontal	Short sleep	9	24.3188	rs10471511,rs111297085,rs117759642,rs13164785,rs1741344,rs2058157,rs62492998,rs6671321,rs7236701
TH of rostral middle frontal	Chronotype	9	24.3188	rs10471511,rs111297085,rs117759642,rs13164785,rs1741344,rs2058157,rs62492998,rs6671321,rs7236701
TH of rostral middle frontal	Morningness	9	24.3188	rs10471511,rs111297085,rs117759642,rs13164785,rs1741344,rs2058157,rs62492998,rs6671321,rs7236701
TH of rostral middle frontal	Napping frequency	11	24.0909	rs10103320,rs10471511,rs111297085,rs117759642,rs1741344,rs2058157,rs62320715,rs62492998,rs6671321,rs7212940,rs7236701
TH of rostral middle frontal	Sleepiness severity	9	24.3188	rs10471511,rs111297085,rs117759642,rs13164785,rs1741344,rs2058157,rs62492998,rs6671321,rs7236701
TH of superior frontal	Insomnia level	14	25.2024	rs1024771,rs114992603,rs11748651,rs12091574,rs12239819,rs12779836,rs12826251,rs138262388,rs145079392,rs34858830,rs7305141,rs73147332,rs75098304,rs9575215
TH of superior frontal	Sleep duration	14	25.2214	rs1024771,rs114992603,rs11748651,rs12091574,rs12239819,rs12779836,rs12826251,rs138262388,rs145079392,rs7305141,rs73147332,rs75098304,rs8137902,rs9575215
TH of superior frontal	Long sleep	16	25.187	rs1024771,rs114992603,rs11748651,rs12091574,rs12239819,rs12779836,rs12826251,rs12956276,rs138262388,rs145079392,rs34858830,rs7305141,rs73147332,rs75098304,rs8137902,rs9575215
TH of superior frontal	Short sleep	15	25.1562	rs1024771,rs114992603,rs11748651,rs12091574,rs12239819,rs12779836,rs12826251,rs138262388,rs145079392,rs34858830,rs7305141,rs73147332,rs75098304,rs8137902,rs9575215
TH of superior frontal	Chronotype	13	25.3515	rs1024771,rs114992603,rs11748651,rs12091574,rs12239819,rs12779836,rs12826251,rs138262388,rs145079392,rs34858830,rs7305141,rs75098304,rs8137902
TH of superior frontal	Morningness	13	25.3515	rs1024771,rs114992603,rs11748651,rs12091574,rs12239819,rs12779836,rs12826251,rs138262388,rs145079392,rs34858830,rs7305141,rs75098304,rs8137902
TH of superior frontal	Napping frequency	15	25.2289	rs1024771,rs114992603,rs11748651,rs12091574,rs12239819,rs12779836,rs12826251,rs12956276,rs138262388,rs145079392,rs34858830,rs7305141,rs73147332,rs75098304,rs9575215
TH of superior frontal	Sleepiness severity	16	25.187	rs1024771,rs114992603,rs11748651,rs12091574,rs12239819,rs12779836,rs12826251,rs12956276,rs138262388,rs145079392,rs34858830,rs7305141,rs73147332,rs75098304,rs8137902,rs9575215
TH of superior parietal	Insomnia level	16	32.2511	rs113390644,rs12186878,rs1452628,rs17510346,rs216527,rs35137494,rs35288226,rs4821703,rs4843226,rs61784835,rs62117066,rs7073663,rs73215353,rs74836682,rs77058391,rs79169685
TH of superior parietal	Sleep duration	16	33.2956	rs113390644,rs11641011,rs12186878,rs1452628,rs17510346,rs35137494,rs35288226,rs4821703,rs4843226,rs61784835,rs62117066,rs7073663,rs73215353,rs74836682,rs77058391,rs79169685
TH of superior parietal	Long sleep	17	32.8886	rs113390644,rs11641011,rs12186878,rs1452628,rs17510346,rs216527,rs35137494,rs35288226,rs4821703,rs4843226,rs61784835,rs62117066,rs7073663,rs73215353,rs74836682,rs77058391,rs79169685
TH of superior parietal	Short sleep	17	32.8886	rs113390644,rs11641011,rs12186878,rs1452628,rs17510346,rs216527,rs35137494,rs35288226,rs4821703,rs4843226,rs61784835,rs62117066,rs7073663,rs73215353,rs74836682,rs77058391,rs79169685
TH of superior parietal	Chronotype	15	34.1751	rs113390644,rs11641011,rs12186878,rs1452628,rs17510346,rs216527,rs35137494,rs4821703,rs4843226,rs61784835,rs7073663,rs73215353,rs74836682,rs77058391,rs79169685
TH of superior parietal	Morningness	15	34.1751	rs113390644,rs11641011,rs12186878,rs1452628,rs17510346,rs216527,rs35137494,rs4821703,rs4843226,rs61784835,rs7073663,rs73215353,rs74836682,rs77058391,rs79169685
TH of superior parietal	Napping frequency	18	33.2946	rs113390644,rs11641011,rs12186878,rs1452628,rs17510346,rs216527,rs35137494,rs35288226,rs4821703,rs4843226,rs61784835,rs62117066,rs7073663,rs72748146,rs73215353,rs74836682,rs77058391,rs79169685
TH of superior parietal	Sleepiness severity	17	32.8886	rs113390644,rs11641011,rs12186878,rs1452628,rs17510346,rs216527,rs35137494,rs35288226,rs4821703,rs4843226,rs61784835,rs62117066,rs7073663,rs73215353,rs74836682,rs77058391,rs79169685
TH of superior temporal	Insomnia level	19	25.2644	rs11706205,rs11749800,rs13284943,rs1344762,rs142419486,rs150837669,rs1738052,rs247558,rs4522404,rs4706754,rs4843227,rs4857715,rs594276,rs61784835,rs7010036,rs7326063,rs7854371,rs9472314,rs9898649
TH of superior temporal	Sleep duration	21	25.2036	rs11706205,rs11749800,rs12924704,rs13284943,rs1344762,rs142419486,rs150356945,rs150837669,rs1738052,rs247558,rs4522404,rs4706754,rs4843227,rs4857715,rs594276,rs61784835,rs7010036,rs7326063,rs7854371,rs9472314,rs9898649
TH of superior temporal	Long sleep	19	25.506	rs11706205,rs11749800,rs12924704,rs13284943,rs1344762,rs142419486,rs150356945,rs150837669,rs1738052,rs247558,rs4522404,rs4843227,rs4857715,rs594276,rs61784835,rs7010036,rs7326063,rs7854371,rs9472314
TH of superior temporal	Short sleep	21	25.2036	rs11706205,rs11749800,rs12924704,rs13284943,rs1344762,rs142419486,rs150356945,rs150837669,rs1738052,rs247558,rs4522404,rs4706754,rs4843227,rs4857715,rs594276,rs61784835,rs7010036,rs7326063,rs7854371,rs9472314,rs9898649
TH of superior temporal	Chronotype	21	25.2036	rs11706205,rs11749800,rs12924704,rs13284943,rs1344762,rs142419486,rs150356945,rs150837669,rs1738052,rs247558,rs4522404,rs4706754,rs4843227,rs4857715,rs594276,rs61784835,rs7010036,rs7326063,rs7854371,rs9472314,rs9898649
TH of superior temporal	Morningness	20	25.3443	rs11706205,rs11749800,rs12924704,rs13284943,rs1344762,rs142419486,rs150356945,rs150837669,rs1738052,rs247558,rs4522404,rs4706754,rs4843227,rs4857715,rs594276,rs61784835,rs7010036,rs7326063,rs9472314,rs9898649
TH of superior temporal	Napping frequency	22	25.1835	rs11706205,rs11749800,rs12924704,rs13284943,rs1344762,rs142419486,rs150356945,rs150837669,rs1738052,rs247558,rs4522404,rs4706754,rs4843227,rs4857715,rs594276,rs61784835,rs62515046,rs7010036,rs7326063,rs7854371,rs9472314,rs9898649
TH of superior temporal	Sleepiness severity	21	25.2036	rs11706205,rs11749800,rs12924704,rs13284943,rs1344762,rs142419486,rs150356945,rs150837669,rs1738052,rs247558,rs4522404,rs4706754,rs4843227,rs4857715,rs594276,rs61784835,rs7010036,rs7326063,rs7854371,rs9472314,rs9898649
TH of supramarginal	Insomnia level	11	23.0133	rs10065985,rs11854792,rs1956001,rs2239332,rs2282910,rs34644701,rs4627318,rs72794732,rs7685753,rs78138595,rs865010
TH of supramarginal	Sleep duration	11	23.0133	rs10065985,rs11854792,rs1956001,rs2239332,rs2282910,rs34644701,rs4627318,rs72794732,rs7685753,rs78138595,rs865010
TH of supramarginal	Long sleep	11	23.0133	rs10065985,rs11854792,rs1956001,rs2239332,rs2282910,rs34644701,rs4627318,rs72794732,rs7685753,rs78138595,rs865010
TH of supramarginal	Short sleep	11	23.0133	rs10065985,rs11854792,rs1956001,rs2239332,rs2282910,rs34644701,rs4627318,rs72794732,rs7685753,rs78138595,rs865010
TH of supramarginal	Chronotype	11	23.0133	rs10065985,rs11854792,rs1956001,rs2239332,rs2282910,rs34644701,rs4627318,rs72794732,rs7685753,rs78138595,rs865010
TH of supramarginal	Morningness	11	23.0133	rs10065985,rs11854792,rs1956001,rs2239332,rs2282910,rs34644701,rs4627318,rs72794732,rs7685753,rs78138595,rs865010
TH of supramarginal	Napping frequency	11	23.0133	rs10065985,rs11854792,rs1956001,rs2239332,rs2282910,rs34644701,rs4627318,rs72794732,rs7685753,rs78138595,rs865010
TH of supramarginal	Sleepiness severity	11	23.0133	rs10065985,rs11854792,rs1956001,rs2239332,rs2282910,rs34644701,rs4627318,rs72794732,rs7685753,rs78138595,rs865010
TH of temporal pole	Insomnia level	14	23.847	rs111637864,rs113981818,rs11860417,rs12457891,rs13344413,rs1910024,rs1949227,rs2922860,rs36004933,rs3858678,rs523352,rs61895095,rs72652660,rs9462572
TH of temporal pole	Sleep duration	14	23.847	rs111637864,rs113981818,rs11860417,rs12457891,rs13344413,rs1910024,rs1949227,rs2922860,rs36004933,rs3858678,rs523352,rs61895095,rs72652660,rs9462572
TH of temporal pole	Long sleep	14	23.847	rs111637864,rs113981818,rs11860417,rs12457891,rs13344413,rs1910024,rs1949227,rs2922860,rs36004933,rs3858678,rs523352,rs61895095,rs72652660,rs9462572
TH of temporal pole	Short sleep	14	23.847	rs111637864,rs113981818,rs11860417,rs12457891,rs13344413,rs1910024,rs1949227,rs2922860,rs36004933,rs3858678,rs523352,rs61895095,rs72652660,rs9462572
TH of temporal pole	Chronotype	14	23.847	rs111637864,rs113981818,rs11860417,rs12457891,rs13344413,rs1910024,rs1949227,rs2922860,rs36004933,rs3858678,rs523352,rs61895095,rs72652660,rs9462572
TH of temporal pole	Morningness	14	23.847	rs111637864,rs113981818,rs11860417,rs12457891,rs13344413,rs1910024,rs1949227,rs2922860,rs36004933,rs3858678,rs523352,rs61895095,rs72652660,rs9462572
TH of temporal pole	Napping frequency	14	23.847	rs111637864,rs113981818,rs11860417,rs12457891,rs13344413,rs1910024,rs1949227,rs2922860,rs36004933,rs3858678,rs523352,rs61895095,rs72652660,rs9462572
TH of temporal pole	Sleepiness severity	13	24.0622	rs113981818,rs11860417,rs12457891,rs13344413,rs1910024,rs1949227,rs2922860,rs36004933,rs3858678,rs523352,rs61895095,rs72652660,rs9462572
TH of transverse temporal	Insomnia level	12	23.3243	rs10902645,rs116750038,rs117236536,rs1805155,rs2868443,rs59784165,rs68044532,rs72831258,rs78293299,rs79859748,rs8021574,rs80258756
TH of transverse temporal	Sleep duration	12	23.3243	rs10902645,rs116750038,rs117236536,rs1805155,rs2868443,rs59784165,rs68044532,rs72831258,rs78293299,rs79859748,rs8021574,rs80258756
TH of transverse temporal	Long sleep	12	23.3243	rs10902645,rs116750038,rs117236536,rs1805155,rs2868443,rs59784165,rs68044532,rs72831258,rs78293299,rs79859748,rs8021574,rs80258756
TH of transverse temporal	Short sleep	10	23.6125	rs10902645,rs116750038,rs117236536,rs1805155,rs59784165,rs68044532,rs72831258,rs78293299,rs79859748,rs80258756
TH of transverse temporal	Chronotype	11	23.4786	rs10902645,rs116750038,rs117236536,rs1805155,rs2868443,rs59784165,rs68044532,rs72831258,rs78293299,rs79859748,rs80258756
TH of transverse temporal	Morningness	11	23.4786	rs10902645,rs116750038,rs117236536,rs1805155,rs2868443,rs59784165,rs68044532,rs72831258,rs78293299,rs79859748,rs80258756
TH of transverse temporal	Napping frequency	13	23.314	rs10902645,rs116750038,rs117236536,rs1805155,rs187887171,rs2868443,rs59784165,rs68044532,rs72831258,rs78293299,rs79859748,rs8021574,rs80258756
TH of transverse temporal	Sleepiness severity	12	23.3243	rs10902645,rs116750038,rs117236536,rs1805155,rs2868443,rs59784165,rs68044532,rs72831258,rs78293299,rs79859748,rs8021574,rs80258756
Abbreviations: SA: surface area; TH: thickness.

## Sheet: Table S3
Table S3. Forward Mendelian randomization analysis results.
Note: Causal effects estimated using 4 two-sample Mendelian randomization methods (inverse-variance weighted, MR-Egger, weighted median, and weighted mode). All statistical tests were two-sided. P-value < 3.40 × 10-5 after Bonferroni correction was considered significant. The effect estimates[β and 95%CI] were divided by SD of cortical structure to visually measure the effect size; however, for s…
Exposure	Outcome	SD of outcome	P-value of MR-PRESSO global test	Cochran’s Q derived P-value	P-value of MR-Egger intercept	Inverse-variance weighted				MR-Egger				Weighted median				weighted mode
						Estimate (β)	95% lower CI	95% upper CI	P-value	Estimate (β)	95% lower CI	95% upper CI	P-value	Estimate (β)	95% lower CI	95% upper CI	P-value	Estimate (β)	95% lower CI	95% upper CI	P-value
Insomnia level	SA of global cortex	16501.5	0.2862	0.213758	0.858448	-0.0248298	-0.204691	0.155031	0.786715	0.020668	-0.493262	0.534598	0.940231	-0.00782969	-0.199219	0.18356	0.936092	-0.0117788	-0.248285	0.224727	0.925417
Insomnia level	SA of bankssts	134.49	0.194	0.215181	0.0594538	-0.0356958	-0.206307	0.134916	0.68175	-0.469849	-0.848933	-0.0907655	0.0594326	-0.00530992	-0.211898	0.201278	0.959821	0.173082	-0.232673	0.578838	0.435139
Insomnia level	SA of caudal anterior cingulate	117.94	0.5841	0.589268	0.277605	-0.104485	-0.251834	0.0428653	0.164584	-0.326996	-0.714228	0.0602368	0.158807	-0.145938	-0.338041	0.0461662	0.136494	-0.239751	-0.576025	0.0965235	0.211781
Insomnia level	SA of caudal middle frontal	346.64	0.1976	0.212214	0.058221	0.0485596	-0.107436	0.204556	0.54178	0.44699	0.101486	0.792495	0.0521652	0.0369676	-0.146714	0.220649	0.693236	0.0343678	-0.272773	0.341508	0.833675
Insomnia level	SA of cuneus	190.65	0.0768	0.0644598	0.137124	0.0635652	-0.131124	0.258255	0.522218	0.430352	-0.00911053	0.869815	0.11302	0.171441	-0.0285053	0.371387	0.092846	0.245255	-0.14261	0.633121	0.261493
Insomnia level	SA of entorhinal	68.99	0.5259	0.498165	0.927365	0.00072041	-0.158021	0.159462	0.992903	0.0199106	-0.405501	0.445322	0.930471	0.0743353	-0.141111	0.289782	0.498877	0.107122	-0.160889	0.375132	0.463186
Insomnia level	SA of frontal pole	32.68	0.5083	0.458706	0.682683	0.0486044	-0.109712	0.206921	0.54735	0.137588	-0.297525	0.572701	0.562553	0.119536	-0.0891358	0.328208	0.261535	0.125508	-0.136064	0.38708	0.38329
Insomnia level	SA of fusiform	385.13	0.8005	0.814278	0.274154	-0.0113926	-0.124645	0.10186	0.843698	-0.183628	-0.480981	0.113725	0.280223	-0.0508589	-0.191449	0.0897312	0.478302	-0.0954412	-0.290125	0.0992424	0.373726
Insomnia level	SA of inferior parietal	645.06	0.5233	0.477156	0.991622	0.12176	-0.0236122	0.267133	0.100663	0.129705	-1.24551	1.50492	0.86513	0.052094	-0.130478	0.234666	0.575988	0.0322885	-0.202064	0.266641	0.800486
Insomnia level	SA of inferior temporal	429.96	0.6661	0.651669	0.348692	0.0372208	-0.0778126	0.152254	0.525958	-0.108948	-0.409043	0.191146	0.508542	0.0674489	-0.0801674	0.215065	0.370485	0.073801	-0.124268	0.27187	0.492724
Insomnia level	SA of insula	246.53	0.0844	0.0794794	0.0395271	-0.00153762	-0.166044	0.162968	0.985384	-0.406928	-0.718142	-0.0957146	0.0504744	0.0746892	-0.100743	0.250122	0.404023	0.107432	-0.204428	0.419292	0.524704
Insomnia level	SA of isthmus cingulate	153.69	0.4966	0.440113	0.822042	-0.0723836	-0.201885	0.0571182	0.273289	-0.113011	-0.476706	0.250683	0.569109	-0.114253	-0.280372	0.0518656	0.177643	-0.127614	-0.328414	0.0731864	0.259335
Insomnia level	SA of lateral occipital	565.11	0.5852	0.581659	0.234517	0.0540787	-0.0619708	0.170128	0.361056	0.247179	-0.0559918	0.550349	0.170932	0.0799151	-0.0690023	0.228832	0.292885	0.131347	-0.0836779	0.346371	0.276358
Insomnia level	SA of lateral orbitofrontal	288.88	0.9739	0.972875	0.615897	0.0290481	-0.0814862	0.139582	0.606495	-0.0435478	-0.33179	0.244694	0.779045	0.00627598	-0.129098	0.14165	0.927599	0.00463719	-0.164364	0.173639	0.958856
Insomnia level	SA of lingual	371.84	0.1261	0.0952022	0.37486	-0.127355	-0.317496	0.062787	0.189255	0.10134	-0.396983	0.599664	0.706647	-0.140545	-0.336356	0.0552663	0.159485	-0.118709	-0.424972	0.187553	0.476207
Insomnia level	SA of medial orbitofrontal	214.23	0.9235	0.898936	0.935031	0.257662	0.146761	0.368562	5.26918e-06	0.245914	-0.0447506	0.536578	0.158167	0.27403	0.140004	0.408055	6.13852e-05	0.277634	0.0936705	0.461598	0.0253488
Insomnia level	SA of middle temporal	394.13	0.1725	0.146794	0.203727	-0.0582254	-0.194427	0.0779766	0.402095	-0.283348	-0.610072	0.0433762	0.149918	-0.106908	-0.248914	0.0350982	0.14006	-0.130248	-0.301752	0.0412555	0.187185
Insomnia level	SA of paracentral	185.57	0.1276	0.0981927	0.267192	0.0532613	-0.132666	0.239189	0.574479	-0.221658	-0.688521	0.245205	0.394788	-0.0765403	-0.275379	0.122298	0.450564	-0.113914	-0.3793	0.151473	0.432422
Insomnia level	SA of parahippocampal	91.08	0.1355	0.108665	0.135743	0.0284963	-0.165673	0.222665	0.773614	-0.339597	-0.778452	0.0992582	0.189789	-0.108167	-0.29841	0.0820759	0.265106	-0.127767	-0.365272	0.109738	0.3323
Insomnia level	SA of pars opercularis	213.68	0.9008	0.900377	0.486662	0.0608986	-0.0821598	0.203957	0.404082	-0.0713496	-0.445117	0.302417	0.723634	0.0436258	-0.133336	0.220588	0.628959	0.00163673	-0.248271	0.251544	0.990174
Insomnia level	SA of pars orbitalis	84.22	0.1558	0.123955	0.0727627	-0.166916	-0.331859	-0.00197231	0.0473187	-0.523614	-0.857457	-0.189772	0.0276528	-0.209234	-0.389699	-0.0287684	0.0230595	-0.312018	-0.57632	-0.047717	0.0599511
Insomnia level	SA of pars triangularis	193.82	0.1536	0.136723	0.137249	-0.050705	-0.237146	0.135736	0.594	-0.399329	-0.817639	0.0189813	0.120249	-0.122389	-0.321134	0.0763554	0.227435	-0.190611	-0.479059	0.0978371	0.242852
Insomnia level	SA of pericalcarine	218.57	0.0847	0.0533645	0.270252	0.0401733	-0.219702	0.300048	0.761897	0.383404	-0.196989	0.963797	0.265084	0.182618	-0.0660657	0.431303	0.150064	0.244673	-0.075615	0.56496	0.194584
Insomnia level	SA of postcentral	456.16	0.9167	0.906377	0.499475	0.022102	-0.0866005	0.130805	0.690248	0.120161	-0.165474	0.405796	0.447172	0.0393205	-0.0962194	0.17486	0.569627	0.0453899	-0.14221	0.232989	0.652106
Insomnia level	SA of posterior cingulate	157.08	0.9657	0.960653	0.824929	-0.190946	-0.325852	-0.0560403	0.0055339	-0.15433	-0.486855	0.178195	0.414454	-0.172537	-0.334248	-0.0108259	0.0365088	-0.167242	-0.385481	0.0509972	0.193407
Insomnia level	SA of precentral	522.28	0.283	0.261626	0.117518	0.0552119	-0.0906944	0.201118	0.458283	0.360112	0.0577185	0.662506	0.101766	0.0310962	-0.138034	0.200226	0.718574	-0.0791506	-0.383476	0.225175	0.637053
Insomnia level	SA of precuneus	471.45	0.7325	0.754576	0.327725	-0.0549547	-0.160453	0.0505435	0.307265	-0.196214	-0.472493	0.0800648	0.222667	-0.0487865	-0.189116	0.0915429	0.495613	-0.109163	-0.303137	0.0848101	0.312275
Insomnia level	SA of rostral anterior cingulate	130.03	0.3557	0.339168	0.452188	0.0576778	-0.0802317	0.195587	0.412371	-0.0851326	-0.456797	0.286531	0.672255	0.0750383	-0.100463	0.25054	0.402014	0.0250303	-0.231873	0.281934	0.854851
Insomnia level	SA of rostral middle frontal	747	0.401	0.35503	0.450714	0.114723	0.00993083	0.219516	0.0318935	0.0107486	-0.256202	0.277699	0.940888	0.157018	0.0259302	0.288106	0.0188895	0.168153	-0.0136973	0.350004	0.129676
Insomnia level	SA of superior frontal	814.67	0.7809	0.774146	0.650082	-0.0042084	-0.0901802	0.0817634	0.923565	0.0470769	-0.178445	0.272599	0.699371	0.0173065	-0.0869014	0.121514	0.744795	0.0433349	-0.107885	0.194555	0.59468
Insomnia level	SA of superior parietal	606.78	0.0242	0.0153576	0.110758	-0.0814283	-0.271278	0.108422	0.400538	0.296204	-0.117346	0.709754	0.219324	-0.0747965	-0.271228	0.121635	0.455472	0.132488	-0.120523	0.385498	0.344315
[truncated: 706 more rows]

## Sheet: Table S4
Table S4. Forward Mendelian randomization analysis results after removing the overlapping single nucleotide polymorphisms between exposure phenotypes.
[truncated: 740 more rows]

[truncated: 5 more sheets: Table S5, Table S6, Table S7, Table S8, Table S9]
